# Supplementary material for: Identification of candidate genes involved in root gall formation during early infection of Plasmodiophora brassicae in B.napus
Source: Front Plant Sci. 2026 Jun 10;17:1847458. doi: 10.3389/fpls.2026.1847458 (PMC13291114; doi:10.3389/fpls.2026.1847458)
Supplement: Supplementary Table 1 — Summary of 85 accessions for genome re-sequencing in this study. [file Table2.xlsx]

## Sheet: Table S1
Table S1 Summary of 85 accessions for genome re-sequencing in this study.
Number	Accession number	Ecotype	Breeding period	Origin	Usage
1	2AF001	Semi-winter	1950-1970	Shanghai(China)	Oil-use
2	2AF002	Semi-winter	1950-1970	Shanghai(China)	Oil-use
3	2AF004	Semi-winter	1950-1970	Shanghai(China)	Oil-use
4	2AF006	Semi-winter	1950-1970	Shanghai(China)	Oil-use
5	2AF013	Semi-winter	1950-1970	Zhejiang(China)	Oil-use
6	2AF014	Semi-winter	1950-1970	Hubei(China)	Oil-use
7	2AF018	Semi-winter	1950-1970	Huazhong(China)	Oil-use
8	2AF019	Semi-winter	1950-1970	Huazhong(China)	Oil-use
9	2AF021	Semi-winter	1950-1970	Hubei(China)	Oil-use
10	2AF022	Semi-winter	1950-1970	Sichuan(China)	Oil-use
11	2AF028	Semi-winter	1950-1970	Yunnan(China)	Oil-use
12	2AF033	Winter	1950-1970	Japan	Oil-use
13	2AF034	Winter	1950-1970	Japan	Oil-use
14	2AF035	Winter	1950-1970	Japan	Oil-use
15	2AF038	Spring	1950-1970	Canada	Oil-use
16	2AF041	Spring	1950-1970	Canada	Oil-use
17	2AF043	Winter	1950-1970	France	Oil-use
18	2AF050	Winter	1950-1970	United_Kingdom	Oil-use
19	2AF055	Semi-winter	1971-1980	Shanghai(China)	Oil-use
20	2AF056	Semi-winter	1971-1980	Shanghai(China)	Oil-use
21	2AF058	Semi-winter	1971-1980	Shanghai(China)	Oil-use
22	2AF060	Semi-winter	1971-1980	Zhejiang(China)	Oil-use
23	2AF068	Semi-winter	1971-1980	Anhui(China)	Oil-use
24	2AF070	Winter	1950-1970	Italy	Oil-use
25	2AF072	Semi-winter	1971-1980	Shaanxi(China)	Oil-use
26	2AF075	Winter	1971-1980	Henan(China)	Oil-use
27	2AF078	Winter	1971-1980	Henan(China)	Oil-use
28	2AF082	Semi-winter	1971-1980	Hubei(China)	Oil-use
29	2AF084	Semi-winter	1971-1980	Huazhong(China)	Oil-use
30	2AF088	Semi-winter	1971-1980	Hunan(China)	Oil-use
31	2AF089	Semi-winter	1971-1980	Hunan(China)	Oil-use
32	2AF094	Semi-winter	1971-1980	Hunan(China)	Oil-use
33	2AF101	Semi-winter	1971-1980	Hunan(China)	Oil-use
34	2AF104	Semi-winter	1971-1980	Hunan(China)	Oil-use
35	2AF105	Semi-winter	1971-1980	Jiangxi(China)	Oil-use
36	2AF106	Semi-winter	1971-1980	Jiangxi(China)	Oil-use
37	2AF111	Semi-winter	1971-1980	Sichuan(China)	Oil-use
38	2AF114	Semi-winter	1971-1980	Yunnan(China)	Oil-use
39	2AF123	Winter	1971-1980	Japan	Oil-use
40	2AF134	Winter	1971-1980	North Korea	Oil-use
41	2AF147	Spring	1971-1980	Australia	Oil-use
42	2AF149	Spring	1971-1980	Australia	Oil-use
43	2AF160	Winter	1971-1980	Germany	Oil-use
44	2AF164	Winter	1971-1980	Germany	Oil-use
45	2AF169	Winter	1971-1980	Germany	Oil-use
46	2AF179	Winter	1971-1980	Germany	Oil-use
47	2AF188	Winter	1971-1980	Germany	Oil-use
48	2AF191	Spring	1971-1980	Finland	Oil-use
49	2AF194	Winter	1971-1980	Finland	Oil-use
50	2AF195	Winter	1971-1980	Russia	Oil-use
51	2AF196	Winter	1971-1980	Russia	Oil-use
52	2AF203	Winter	1971-1980	Poland	Oil-use
53	2AF207	Winter	1971-1980	Poland	Oil-use
54	2AF216	Winter	1971-1980	United_Kingdom	Oil-use
55	2AF220	Winter	1971-1980	United_Kingdom	Oil-use
56	2AF221	Winter	1971-1980	United_Kingdom	Oil-use
57	2AF229	Spring	1971-1980	France	Oil-use
58	2AF230	Spring	1971-1980	France	Oil-use
59	2AF231	Winter	1971-1980	France	Oil-use
60	2AF233	Spring	1971-1980	France	Oil-use
61	2AF237	Winter	1971-1980	Holand	Oil-use
62	2AF246	Spring	1971-1980	Sweden	Oil-use
63	2AF258	Spring	1981-1990	Sweden	Oil-use
64	2AF259	Spring	1981-1990	Sweden	Oil-use
65	2AF263	Spring	1971-1980	Sweden	Oil-use
66	2AF266	Spring	1971-1980	Sweden	Oil-use
67	2AF271	Spring	1971-1980	USA	Oil-use
68	2AF288	Semi-winter	1981-1990	Shaanxi(China)	Oil-use
69	2AF297	Semi-winter	1981-1990	Hubei(China)	Oil-use
70	2AF300	Semi-winter	1981-1990	Hunan(China)	Oil-use
71	2AF304	Semi-winter	1981-1990	Sichuan(China)	Oil-use
72	2AF307	Semi-winter	1981-1990	Sichuan(China)	Oil-use
73	2AF311	Semi-winter	1981-1990	Hubei(China)	Oil-use
74	2AF326	Winter	1981-1990	South Korea	Oil-use
75	2AF329	Spring	1981-1990	Australia	Oil-use
76	2AF336	Winter	1981-1990	Germany	Oil-use
77	2AF337	Winter	1981-1990	Germany	Oil-use
78	2AF343	Winter	1981-1990	United_Kingdom	Oil-use
79	2AF356	Semi-winter	1991-2000	Anhui(China)	Oil-use
80	2AF359	Semi-winter	1991-2000	Anhui(China)	Oil-use
81	2AF361	Semi-winter	1991-2000	Anhui(China)	Oil-use
82	2AF365	Semi-winter	1991-2000	Anhui(China)	Oil-use
83	2AF370	Semi-winter	1991-2000	Anhui(China)	Oil-use
84	2AF373	Winter	1991-2000	Shaanxi(China)	Oil-use
85	2AF380	Winter	1991-2000	Shaanxi(China)	Oil-use

## Sheet: Table S2
Table S2 Disease incidence data of 85 rapeseed accessions at various time points following inoculation with the Xinmin strain.
Number	Accession number	7 DPI				14 DPI							21 DPI							28 DPI				35 DPI
		diseased plant count				diseased plant count			incidence rate				diseased plant count			incidence rate				diseased plant count				diseased plant count
		repeat 1	repeat 2	repeat 3	incidence rate	repeat 1	repeat 2	repeat 3	repeat 1	repeat 2	repeat 3	mean	repeat 1	repeat 2	repeat 3	repeat 1	repeat 2	repeat 3	mean	repeat 1	repeat 2	repeat 3	incidence rate	repeat 1	repeat 2	repeat 3	incidence rate
1	2AF001	0	0	0	0	2	2	1	0.666667	0.666667	0.333333	0.555556	3	2	3	1	0.666667	1	0.888889	3	3	3	1	3	3	3	1
2	2AF002	0	0	0	0	1	2	2	0.333333	0.666667	0.666667	0.555556	3	3	2	1	1	0.666667	0.888889	3	3	3	1	3	3	3	1
3	2AF004	0	0	0	0	1	1	0	0.333333	0.333333	0	0.222222	3	3	2	1	1	0.666667	0.888889	3	3	3	1	3	3	3	1
4	2AF006	0	0	0	0	3	2	0	1	0.666667	0	0.555556	3	3	3	1	1	1	1	3	3	3	1	3	3	3	1
5	2AF013	0	0	0	0	2	1	2	0.666667	0.333333	0.666667	0.555556	3	1	2	1	0.333333	0.666667	0.666667	3	3	3	1	3	3	3	1
6	2AF014	0	0	0	0	0	2	0	0	0.666667	0	0.222222	3	2	2	1	0.666667	0.666667	0.777778	3	3	3	1	3	3	3	1
7	2AF018	0	0	0	0	2	3	1	0.666667	1	0.333333	0.666667	3	3	3	1	1	1	1	3	3	3	1	3	3	3	1
8	2AF019	0	0	0	0	2	2	2	0.666667	0.666667	0.666667	0.666667	3	2	3	1	0.666667	1	0.888889	3	3	3	1	3	3	3	1
9	2AF021	0	0	0	0	3	3	0	1	1	0	0.666667	3	3	3	1	1	1	1	3	3	3	1	3	3	3	1
10	2AF022	0	0	0	0	3	2	0	1	0.666667	0	0.555556	3	3	2	1	1	0.666667	0.888889	3	3	3	1	3	3	3	1
11	2AF028	0	0	0	0	3	3	1	1	1	0.333333	0.777778	3	3	3	1	1	1	1	3	3	3	1	3	3	3	1
12	2AF033	0	0	0	0	1	2	1	0.333333	0.666667	0.333333	0.444444	3	3	3	1	1	1	1	3	3	3	1	3	3	3	1
13	2AF034	0	0	0	0	1	2	2	0.333333	0.666667	0.666667	0.555556	3	3	3	1	1	1	1	3	3	3	1	3	3	3	1
14	2AF035	0	0	0	0	3	1	3	1	0.333333	1	0.777778	3	1	3	1	0.333333	1	0.777778	3	3	3	1	3	3	3	1
15	2AF038	0	0	0	0	2	2	2	0.666667	0.666667	0.666667	0.666667	3	3	3	1	1	1	1	3	3	3	1	3	3	3	1
16	2AF041	0	0	0	0	1	1	1	0.333333	0.333333	0.333333	0.333333	2	3	3	0.666667	1	1	0.888889	3	3	3	1	3	3	3	1
17	2AF043	0	0	0	0	0	1	2	0	0.333333	0.666667	0.333333	2	3	3	0.666667	1	1	0.888889	3	3	3	1	3	3	3	1
18	2AF050	0	0	0	0	0	2	2	0	0.666667	0.666667	0.444444	2	3	2	0.666667	1	0.666667	0.777778	3	3	3	1	3	3	3	1
19	2AF055	0	0	0	0	1	1	0	0.333333	0.333333	0	0.222222	3	3	3	1	1	1	1	3	3	3	1	3	3	3	1
20	2AF056	0	0	0	0	2	3	2	0.666667	1	0.666667	0.777778	3	3	3	1	1	1	1	3	3	3	1	3	3	3	1
21	2AF058	0	0	0	0	3	3	3	1	1	1	1	3	3	3	1	1	1	1	3	3	3	1	3	3	3	1
22	2AF060	0	0	0	0	3	3	3	1	1	1	1	3	3	3	1	1	1	1	3	3	3	1	3	3	3	1
23	2AF068	0	0	0	0	1	1	1	0.333333	0.333333	0.333333	0.333333	2	2	2	0.666667	0.666667	0.666667	0.666667	3	3	3	1	3	3	3	1
24	2AF070	0	0	0	0	2	1	0	0.666667	0.333333	0	0.333333	3	3	2	1	1	0.666667	0.888889	3	3	3	1	3	3	3	1
25	2AF072	0	0	0	0	2	1	2	0.666667	0.333333	0.666667	0.555556	3	2	2	1	0.666667	0.666667	0.777778	3	3	3	1	3	3	3	1
26	2AF075	0	0	0	0	2	2	2	0.666667	0.666667	0.666667	0.666667	3	3	3	1	1	1	1	3	3	3	1	3	3	3	1
27	2AF078	0	0	0	0	3	2	3	1	0.666667	1	0.888889	3	3	3	1	1	1	1	3	3	3	1	3	3	3	1
28	2AF082	0	0	0	0	2	2	2	0.666667	0.666667	0.666667	0.666667	2	3	3	0.666667	1	1	0.888889	3	3	3	1	3	3	3	1
29	2AF084	0	0	0	0	2	0	1	0.666667	0	0.333333	0.333333	2	1	3	0.666667	0.333333	1	0.666667	3	3	3	1	3	3	3	1
30	2AF088	0	0	0	0	2	0	0	0.666667	0	0	0.222222	2	1	3	0.666667	0.333333	1	0.666667	3	3	3	1	3	3	3	1
31	2AF089	0	0	0	0	0	2	1	0	0.666667	0.333333	0.333333	3	3	2	1	1	0.666667	0.888889	3	3	3	1	3	3	3	1
32	2AF094	0	0	0	0	2	1	3	0.666667	0.333333	1	0.666667	2	3	3	0.666667	1	1	0.888889	3	3	3	1	3	3	3	1
33	2AF101	0	0	0	0	2	3	3	0.666667	1	1	0.888889	3	3	3	1	1	1	1	3	3	3	1	3	3	3	1
34	2AF104	0	0	0	0	3	3	2	1	1	0.666667	0.888889	3	3	2	1	1	0.666667	0.888889	3	3	3	1	3	3	3	1
35	2AF105	0	0	0	0	1	1	1	0.333333	0.333333	0.333333	0.333333	3	3	3	1	1	1	1	3	3	3	1	3	3	3	1
36	2AF106	0	0	0	0	2	2	3	0.666667	0.666667	1	0.777778	3	3	3	1	1	1	1	3	3	3	1	3	3	3	1
37	2AF111	0	0	0	0	3	3	2	1	1	0.666667	0.888889	3	3	3	1	1	1	1	3	3	3	1	3	3	3	1
38	2AF114	0	0	0	0	1	0	3	0.333333	0	1	0.444444	1	2	3	0.333333	0.666667	1	0.666667	3	3	3	1	3	3	3	1
39	2AF123	0	0	0	0	2	0	0	0.666667	0	0	0.222222	2	1	2	0.666667	0.333333	0.666667	0.555556	3	3	3	1	3	3	3	1
40	2AF134	0	0	0	0	2	1	0	0.666667	0.333333	0	0.333333	2	2	2	0.666667	0.666667	0.666667	0.666667	3	3	3	1	3	3	3	1
41	2AF147	0	0	0	0	2	1	2	0.666667	0.333333	0.666667	0.555556	3	2	3	1	0.666667	1	0.888889	3	3	3	1	3	3	3	1
42	2AF149	0	0	0	0	2	3	1	0.666667	1	0.333333	0.666667	3	3	3	1	1	1	1	3	3	3	1	3	3	3	1
43	2AF160	0	0	0	0	3	1	1	1	0.333333	0.333333	0.555556	3	3	3	1	1	1	1	3	3	3	1	3	3	3	1
44	2AF164	0	0	0	0	1	1	1	0.333333	0.333333	0.333333	0.333333	3	3	3	1	1	1	1	3	3	3	1	3	3	3	1
45	2AF169	0	0	0	0	2	2	2	0.666667	0.666667	0.666667	0.666667	3	3	3	1	1	1	1	3	3	3	1	3	3	3	1
46	2AF179	0	0	0	0	2	0	1	0.666667	0	0.333333	0.333333	3	3	2	1	1	0.666667	0.888889	3	3	3	1	3	3	3	1
47	2AF188	0	0	0	0	0	2	1	0	0.666667	0.333333	0.333333	1	3	2	0.333333	1	0.666667	0.666667	3	3	3	1	3	3	3	1
48	2AF191	0	0	0	0	2	2	1	0.666667	0.666667	0.333333	0.555556	3	2	3	1	0.666667	1	0.888889	3	3	3	1	3	3	3	1
49	2AF194	0	0	0	0	0	1	1	0	0.333333	0.333333	0.222222	2	3	1	0.666667	1	0.333333	0.666667	3	3	3	1	3	3	3	1
50	2AF195	0	0	0	0	0	1	0	0	0.333333	0	0.111111	3	2	1	1	0.666667	0.333333	0.666667	3	3	3	1	3	3	3	1
51	2AF196	0	0	0	0	2	1	2	0.666667	0.333333	0.666667	0.555556	2	3	2	0.666667	1	0.666667	0.777778	3	3	3	1	3	3	3	1
52	2AF203	0	0	0	0	2	3	2	0.666667	1	0.666667	0.777778	3	3	3	1	1	1	1	3	3	3	1	3	3	3	1
53	2AF207	0	0	0	0	2	1	2	0.666667	0.333333	0.666667	0.555556	3	3	3	1	1	1	1	3	3	3	1	3	3	3	1
54	2AF216	0	0	0	0	1	1	0	0.333333	0.333333	0	0.222222	2	3	2	0.666667	1	0.666667	0.777778	3	3	3	1	3	3	3	1
55	2AF220	0	0	0	0	1	0	1	0.333333	0	0.333333	0.222222	2	2	2	0.666667	0.666667	0.666667	0.666667	3	3	3	1	3	3	3	1
56	2AF221	0	0	0	0	0	1	2	0	0.333333	0.666667	0.333333	3	3	2	1	1	0.666667	0.888889	3	3	3	1	3	3	3	1
57	2AF229	0	0	0	0	0	3	3	0	1	1	0.666667	2	3	3	0.666667	1	1	0.888889	3	3	3	1	3	3	3	1
58	2AF230	0	0	0	0	3	3	2	1	1	0.666667	0.888889	3	3	3	1	1	1	1	3	3	3	1	3	3	3	1
59	2AF231	0	0	0	0	2	3	2	0.666667	1	0.666667	0.777778	3	3	2	1	1	0.666667	0.888889	3	3	3	1	3	3	3	1
60	2AF233	0	0	0	0	3	2	1	1	0.666667	0.333333	0.666667	3	2	1	1	0.666667	0.333333	0.666667	3	3	3	1	3	3	3	1
61	2AF237	0	0	0	0	3	2	3	1	0.666667	1	0.888889	3	3	3	1	1	1	1	3	3	3	1	3	3	3	1
62	2AF246	0	0	0	0	1	0	2	0.333333	0	0.666667	0.333333	3	2	3	1	0.666667	1	0.888889	3	3	3	1	3	3	3	1
63	2AF258	0	0	0	0	2	1	0	0.666667	0.333333	0	0.333333	2	3	3	0.666667	1	1	0.888889	3	3	3	1	3	3	3	1
64	2AF259	0	0	0	0	3	2	1	1	0.666667	0.333333	0.666667	3	2	2	1	0.666667	0.666667	0.777778	3	3	3	1	3	3	3	1
65	2AF263	0	0	0	0	0	1	1	0	0.333333	0.333333	0.222222	2	3	3	0.666667	1	1	0.888889	3	3	3	1	3	3	3	1
66	2AF266	0	0	0	0	1	3	2	0.333333	1	0.666667	0.666667	3	3	3	1	1	1	1	3	3	3	1	3	3	3	1
67	2AF271	0	0	0	0	0	3	3	0	1	1	0.666667	3	3	3	1	1	1	1	3	3	3	1	3	3	3	1
68	2AF288	0	0	0	0	2	2	1	0.666667	0.666667	0.333333	0.555556	3	2	3	1	0.666667	1	0.888889	3	3	3	1	3	3	3	1
69	2AF297	0	0	0	0	3	2	2	1	0.666667	0.666667	0.777778	3	2	3	1	0.666667	1	0.888889	3	3	3	1	3	3	3	1
70	2AF300	0	0	0	0	1	0	1	0.333333	0	0.333333	0.222222	3	2	2	1	0.666667	0.666667	0.777778	3	3	3	1	3	3	3	1
71	2AF304	0	0	0	0	1	0	1	0.333333	0	0.333333	0.222222	2	3	3	0.666667	1	1	0.888889	3	3	3	1	3	3	3	1
72	2AF307	0	0	0	0	2	0	2	0.666667	0	0.666667	0.444444	3	3	3	1	1	1	1	3	3	3	1	3	3	3	1
73	2AF311	0	0	0	0	3	2	2	1	0.666667	0.666667	0.777778	3	3	3	1	1	1	1	3	3	3	1	3	3	3	1
74	2AF326	0	0	0	0	2	3	0	0.666667	1	0	0.555556	2	3	3	0.666667	1	1	0.888889	3	3	3	1	3	3	3	1
75	2AF329	0	0	0	0	2	2	0	0.666667	0.666667	0	0.444444	3	2	3	1	0.666667	1	0.888889	3	3	3	1	3	3	3	1
76	2AF336	0	0	0	0	2	2	2	0.666667	0.666667	0.666667	0.666667	2	3	3	0.666667	1	1	0.888889	3	3	3	1	3	3	3	1
77	2AF337	0	0	0	0	1	2	1	0.333333	0.666667	0.333333	0.444444	1	3	3	0.333333	1	1	0.777778	3	3	3	1	3	3	3	1
78	2AF343	0	0	0	0	1	2	3	0.333333	0.666667	1	0.666667	3	3	3	1	1	1	1	3	3	3	1	3	3	3	1
79	2AF356	0	0	0	0	3	0	3	1	0	1	0.666667	3	2	3	1	0.666667	1	0.888889	3	3	3	1	3	3	3	1
80	2AF359	0	0	0	0	3	2	3	1	0.666667	1	0.888889	3	3	3	1	1	1	1	3	3	3	1	3	3	3	1
81	2AF361	0	0	0	0	1	2	1	0.333333	0.666667	0.333333	0.444444	1	3	3	0.333333	1	1	0.777778	3	3	3	1	3	3	3	1
82	2AF365	0	0	0	0	3	3	2	1	1	0.666667	0.888889	3	3	3	1	1	1	1	3	3	3	1	3	3	3	1
83	2AF370	0	0	0	0	3	3	3	1	1	1	1	3	3	3	1	1	1	1	3	3	3	1	3	3	3	1
84	2AF373	0	0	0	0	3	2	2	1	0.666667	0.666667	0.777778	3	2	2	1	0.666667	0.666667	0.777778	3	3	3	1	3	3	3	1
85	2AF380	0	0	0	0	3	2	2	1	0.666667	0.666667	0.777778	3	3	3	1	1	1	1	3	3	3	1	3	3	3	1

## Sheet: Table S3
Table S3 SNP density distribution across chromosomes
Chromosome	Chromosome length (Mb)	Number of SNPs	Density (kb per SNP)
A01	23.2679	197994	0.117518
A02	24.7937	227019	0.109214
A03	29.7675	248429	0.119823
A04	19.1517	162419	0.117915
A05	23.0676	199090	0.115865
A06	24.3964	222632	0.109582
A07	24.0065	195517	0.122785
A08	18.9619	146716	0.129242
A09	33.8653	279853	0.121011
A10	17.3982	162085	0.10734
C01	38.8293	336693	0.115326
C02	46.2218	324583	0.142404
C03	60.5734	481894	0.125699
C04	48.9302	419250	0.116709
C05	43.1852	352955	0.122353
C06	37.226	295049	0.126169
C07	44.7705	377153	0.118706
C08	38.4771	327065	0.117644
C09	48.5082	331201	0.146462
total		5287597

## Sheet: Table S4
Table S4 Candidate genes within QTL intervals identified by GWAS.
Traits	QTLs	Gene ID	Gene start	Gene end	Significant SNPs	Located in LD Block	Ara id	Description
14DPI	qA01	BnaA01g04890D	2265243	2266516	2416140	No	AT4G32020.1	NA
		BnaA01g04900D	2273088	2275887	2416140	No	AT4G32000.1	Protein kinase superfamily protein
		BnaA01g04910D	2276046	2278899	2416140	No	AT4G31990.3	aspartate aminotransferase 5
		BnaA01g04920D	2279076	2280770	2416140	No	NA	NA
		BnaA01g04930D	2282309	2283744	2416140	No	AT4G31980.1	NA
		BnaA01g04940D	2286444	2293481	2416140	No	AT2G25170.1	chromatin remodeling factor CHD3 (PICKLE)
		BnaA01g04950D	2297219	2298508	2416140	No	NA	NA
		BnaA01g04960D	2299553	2304895	2416140	No	AT2G25170.1	chromatin remodeling factor CHD3 (PICKLE)
		BnaA01g04970D	2323535	2326441	2416140	No	AT4G31890.2	ARM repeat superfamily protein
		BnaA01g04980D	2328607	2334291	2416140	No	AT4G31880.1	NA
		BnaA01g04990D	2346490	2347947	2416140	No	AT2G07760.1	Zinc knuckle (CCHC-type) family protein
		BnaA01g05000D	2351674	2352066	2416140	No	NA	NA
		BnaA01g05010D	2352821	2356141	2416140	No	AT4G31850.1	proton gradient regulation 3
		BnaA01g05020D	2356669	2357537	2416140	No	AT4G31840.1	early nodulin-like protein 15
		BnaA01g05030D	2358131	2358433	2416140	No	AT4G31830.1	NA
		BnaA01g05040D	2365026	2368895	2416140	No	AT4G31820.1	Phototropic-responsive NPH3 family protein
		BnaA01g05050D	2369159	2370271	2416140	No	AT3G43710.1	Galactose oxidase/kelch repeat superfamily protein
		BnaA01g05060D	2371397	2372853	2416140	No	AT4G31800.1	WRKY DNA-binding protein 18
		BnaA01g05070D	2377090	2378879	2416140	No	AT4G31790.2	Tetrapyrrole (Corrin/Porphyrin) Methylases
		BnaA01g05080D	2379303	2381869	2416140	No	AT4G31780.2	monogalactosyl diacylglycerol synthase 1
		BnaA01g05090D	2385599	2388187	2416140	No	AT4G31750.1	HOPW1-1-interacting 2
		BnaA01g05100D	2388264	2390272	2416140	No	AT2G24765.1	ADP-ribosylation factor 3
		BnaA01g05110D	2398030	2400415	2416140	No	AT4G31720.1	TBP-associated factor II 15
		BnaA01g05120D	2400521	2402020	2416140	No	AT1G77520.1	O-methyltransferase family protein
		BnaA01g05130D	2403005	2404703	2416140	No	AT4G31700.1	ribosomal protein S6
		BnaA01g05140D	2405121	2407901	2416140	No	AT4G31670.1	ubiquitin-specific protease 18
		BnaA01g05150D	2412997	2414623	2416140	Yes	AT4G31690.1	Transcriptional factor B3 family protein
		BnaA01g05160D	2414681	2415785	2416140	Yes	AT4G31630.1	Transcriptional factor B3 family protein
		BnaA01g05170D	2422617	2423970	2416140	No	AT4G38770.1	proline-rich protein 4
		BnaA01g05180D	2429170	2430339	2416140	No	NA	NA
		BnaA01g05190D	2434137	2434987	2416140	No	AT4G38860.1	SAUR-like auxin-responsive protein family
		BnaA01g05200D	2439200	2439309	2416140	No	NA	NA
		BnaA01g05210D	2439386	2440831	2416140	No	AT4G38880.1	GLN phosphoribosyl pyrophosphate amidotransferase 3
		BnaA01g05220D	2440911	2443961	2416140	No	AT4G38890.1	FMN-linked oxidoreductases superfamily protein
		BnaA01g05230D	2444220	2446942	2416140	No	AT4G38910.2	basic pentacysteine 5
		BnaA01g05240D	2447624	2452258	2416140	No	AT4G38950.2	ATP binding microtubule motor family protein
		BnaA01g05250D	2456339	2456698	2416140	No	AT2G34000.1	RING/U-box superfamily protein
		BnaA01g05260D	2459392	2461698	2416140	No	AT4G39000.1	glycosyl hydrolase 9B17
		BnaA01g05270D	2463323	2466286	2416140	No	AT4G39010.1	glycosyl hydrolase 9B18
		BnaA01g05280D	2484723	2488070	2416140	No	AT4G39030.1	MATE efflux family protein
		BnaA01g05290D	2489820	2491268	2416140	No	AT4G39070.1	B-box zinc finger family protein
		BnaA01g05300D	2494980	2499881	2416140	No	AT4G39080.1	vacuolar proton ATPase A3
		BnaA01g05310D	2500136	2501734	2416140	No	NA	NA
		BnaA01g05320D	2501787	2503356	2416140	No	AT4G39090.1	Papain family cysteine protease
		BnaA01g05330D	2504961	2505562	2416140	No	NA	NA
		BnaA01g05340D	2506615	2509194	2416140	No	AT4G39110.1	Malectin/receptor-like protein kinase family protein
		BnaA01g05350D	2509600	2510660	2416140	No	AT4G39120.1	myo-inositol monophosphatase like 2
		BnaA01g05360D	2510758	2511481	2416140	No	AT4G39130.1	Dehydrin family protein
		BnaA01g05370D	2511846	2514315	2416140	No	AT4G39140.5	RING/U-box superfamily protein
		BnaA01g05380D	2515012	2517460	2416140	No	AT4G39150.2	DNAJ heat shock N-terminal domain-containing protein
		BnaA01g05390D	2517652	2518544	2416140	No	AT4G39200.1	Ribosomal protein S25 family protein
		BnaA01g05400D	2519077	2519575	2416140	No	AT4G39250.1	RAD-like 1
		BnaA01g05410D	2522160	2523212	2416140	No	AT4G39260.2	cold, circadian rhythm, and RNA binding 1
		BnaA01g05420D	2524349	2525940	2416140	No	AT4G39300.2	NA
		BnaA01g05430D	2526680	2527222	2416140	No	AT4G39320.1	microtubule-associated protein-related
		BnaA01g05440D	2527837	2528226	2416140	No	AT4G39340.1	Protein of unknown function (DUF1278)
		BnaA01g05450D	2535318	2540565	2416140	No	AT4G39350.1	cellulose synthase A2
		BnaA01g05460D	2541654	2542671	2416140	No	AT4G39360.1	NA
		BnaA01g05470D	2542728	2542790	2416140	No	NA	NA
		BnaA01g05480D	2545939	2548032	2416140	No	AT4G39390.2	nucleotide sugar transporter-KT 1
		BnaA01g05490D	2554585	2558169	2416140	No	AT4G39400.1	Leucine-rich receptor-like protein kinase family protein
14DPI	qC02	BnaC02g18370D	14512167	14514380	14664075 14848438 14848443 14848444 14848445 14848446 14848447 14848448 14848450 14848452 14848455 14848456 14848458 14848459 14848463 14848464 14848468 14848469 14848472 14848474 14848476	No	AT3G55010.2	phosphoribosylformylglycinamidine cyclo-ligase, chloroplast / phosphoribosyl-aminoimidazole synthetase / AIR synthase (PUR5)
		BnaC02g18380D	14520979	14521982	14664075 14848438 14848443 14848444 14848445 14848446 14848447 14848448 14848450 14848452 14848455 14848456 14848458 14848459 14848463 14848464 14848468 14848469 14848472 14848474 14848476	No	AT1G68660.1	Ribosomal protein L12/ ATP-dependent Clp protease adaptor protein ClpS family protein
		BnaC02g18390D	14532705	14534327	14664075 14848438 14848443 14848444 14848445 14848446 14848447 14848448 14848450 14848452 14848455 14848456 14848458 14848459 14848463 14848464 14848468 14848469 14848472 14848474 14848476	No	AT1G25550.1	myb-like transcription factor family protein
		BnaC02g18400D	14537414	14540619	14664075 14848438 14848443 14848444 14848445 14848446 14848447 14848448 14848450 14848452 14848455 14848456 14848458 14848459 14848463 14848464 14848468 14848469 14848472 14848474 14848476	No	AT1G68720.1	tRNA arginine adenosine deaminase
		BnaC02g18410D	14540678	14541904	14664075 14848438 14848443 14848444 14848445 14848446 14848447 14848448 14848450 14848452 14848455 14848456 14848458 14848459 14848463 14848464 14848468 14848469 14848472 14848474 14848476	No	AT1G68720.1	tRNA arginine adenosine deaminase
		BnaC02g18420D	14542036	14542985	14664075 14848438 14848443 14848444 14848445 14848446 14848447 14848448 14848450 14848452 14848455 14848456 14848458 14848459 14848463 14848464 14848468 14848469 14848472 14848474 14848476	No	AT1G68730.1	Zim17-type zinc finger protein
		BnaC02g18430D	14545006	14548616	14664075 14848438 14848443 14848444 14848445 14848446 14848447 14848448 14848450 14848452 14848455 14848456 14848458 14848459 14848463 14848464 14848468 14848469 14848472 14848474 14848476	No	AT1G68740.1	EXS (ERD1/XPR1/SYG1) family protein
		BnaC02g18440D	14624752	14625645	14664075 14848438 14848443 14848444 14848445 14848446 14848447 14848448 14848450 14848452 14848455 14848456 14848458 14848459 14848463 14848464 14848468 14848469 14848472 14848474 14848476	No	AT1G68760.1	nudix hydrolase 1
		BnaC02g18450D	14626485	14626706	14664075 14848438 14848443 14848444 14848445 14848446 14848447 14848448 14848450 14848452 14848455 14848456 14848458 14848459 14848463 14848464 14848468 14848469 14848472 14848474 14848476	No	AT1G68765.1	Putative membrane lipoprotein
		BnaC02g18460D	14634040	14638519	14664075 14848438 14848443 14848444 14848445 14848446 14848447 14848448 14848450 14848452 14848455 14848456 14848458 14848459 14848463 14848464 14848468 14848469 14848472 14848474 14848476	No	AT1G68790.1	little nuclei3
		BnaC02g18470D	14646398	14646526	14664075 14848438 14848443 14848444 14848445 14848446 14848447 14848448 14848450 14848452 14848455 14848456 14848458 14848459 14848463 14848464 14848468 14848469 14848472 14848474 14848476	No	NA	NA
		BnaC02g18480D	14646597	14646695	14664075 14848438 14848443 14848444 14848445 14848446 14848447 14848448 14848450 14848452 14848455 14848456 14848458 14848459 14848463 14848464 14848468 14848469 14848472 14848474 14848476	No	NA	NA
		BnaC02g18490D	14649193	14650522	14664075 14848438 14848443 14848444 14848445 14848446 14848447 14848448 14848450 14848452 14848455 14848456 14848458 14848459 14848463 14848464 14848468 14848469 14848472 14848474 14848476	No	NA	NA
		BnaC02g18500D	14651122	14651250	14664075 14848438 14848443 14848444 14848445 14848446 14848447 14848448 14848450 14848452 14848455 14848456 14848458 14848459 14848463 14848464 14848468 14848469 14848472 14848474 14848476	No	NA	NA
		BnaC02g18510D	14651321	14651419	14664075 14848438 14848443 14848444 14848445 14848446 14848447 14848448 14848450 14848452 14848455 14848456 14848458 14848459 14848463 14848464 14848468 14848469 14848472 14848474 14848476	No	NA	NA
		BnaC02g18520D	14653793	14654982	14664075 14848438 14848443 14848444 14848445 14848446 14848447 14848448 14848450 14848452 14848455 14848456 14848458 14848459 14848463 14848464 14848468 14848469 14848472 14848474 14848476	No	AT4G35987.1	S-adenosyl-L-methionine-dependent methyltransferases superfamily protein
		BnaC02g18530D	14678444	14678791	14664075 14848438 14848443 14848444 14848445 14848446 14848447 14848448 14848450 14848452 14848455 14848456 14848458 14848459 14848463 14848464 14848468 14848469 14848472 14848474 14848476	No	NA	NA
		BnaC02g18540D	14689422	14690542	14664075 14848438 14848443 14848444 14848445 14848446 14848447 14848448 14848450 14848452 14848455 14848456 14848458 14848459 14848463 14848464 14848468 14848469 14848472 14848474 14848476	No	AT1G68800.1	TCP domain protein 12
		BnaC02g18550D	14697358	14697654	14664075 14848438 14848443 14848444 14848445 14848446 14848447 14848448 14848450 14848452 14848455 14848456 14848458 14848459 14848463 14848464 14848468 14848469 14848472 14848474 14848476	No	NA	NA
		BnaC02g18560D	14718383	14721068	14664075 14848438 14848443 14848444 14848445 14848446 14848447 14848448 14848450 14848452 14848455 14848456 14848458 14848459 14848463 14848464 14848468 14848469 14848472 14848474 14848476	No	AT1G53250.1	NA
		BnaC02g18570D	14728807	14729049	14664075 14848438 14848443 14848444 14848445 14848446 14848447 14848448 14848450 14848452 14848455 14848456 14848458 14848459 14848463 14848464 14848468 14848469 14848472 14848474 14848476	No	AT1G16170.1	NA
		BnaC02g18580D	14774627	14778003	14664075 14848438 14848443 14848444 14848445 14848446 14848447 14848448 14848450 14848452 14848455 14848456 14848458 14848459 14848463 14848464 14848468 14848469 14848472 14848474 14848476	No	AT5G59780.2	myb domain protein 59
		BnaC02g18590D	14778480	14778737	14664075 14848438 14848443 14848444 14848445 14848446 14848447 14848448 14848450 14848452 14848455 14848456 14848458 14848459 14848463 14848464 14848468 14848469 14848472 14848474 14848476	No	AT1G68810.1	basic helix-loop-helix (bHLH) DNA-binding superfamily protein
		BnaC02g18600D	14779938	14782423	14664075 14848438 14848443 14848444 14848445 14848446 14848447 14848448 14848450 14848452 14848455 14848456 14848458 14848459 14848463 14848464 14848468 14848469 14848472 14848474 14848476	No	NA	NA
		BnaC02g18610D	14791805	14795409	14664075 14848438 14848443 14848444 14848445 14848446 14848447 14848448 14848450 14848452 14848455 14848456 14848458 14848459 14848463 14848464 14848468 14848469 14848472 14848474 14848476	No	AT1G68820.1	Transmembrane Fragile-X-F-associated protein
		BnaC02g18620D	14803656	14803868	14664075 14848438 14848443 14848444 14848445 14848446 14848447 14848448 14848450 14848452 14848455 14848456 14848458 14848459 14848463 14848464 14848468 14848469 14848472 14848474 14848476	No	NA	NA
		BnaC02g18630D	14810555	14813451	14664075 14848438 14848443 14848444 14848445 14848446 14848447 14848448 14848450 14848452 14848455 14848456 14848458 14848459 14848463 14848464 14848468 14848469 14848472 14848474 14848476	No	AT1G68820.1	Transmembrane Fragile-X-F-associated protein
		BnaC02g18640D	14820917	14823184	14664075 14848438 14848443 14848444 14848445 14848446 14848447 14848448 14848450 14848452 14848455 14848456 14848458 14848459 14848463 14848464 14848468 14848469 14848472 14848474 14848476	No	AT1G68820.1	Transmembrane Fragile-X-F-associated protein
		BnaC02g18650D	14843806	14844837	14664075 14848438 14848443 14848444 14848445 14848446 14848447 14848448 14848450 14848452 14848455 14848456 14848458 14848459 14848463 14848464 14848468 14848469 14848472 14848474 14848476	No	AT1G68840.2	related to ABI3/VP1 2
		BnaC02g18660D	14848628	14850632	14664075 14848438 14848443 14848444 14848445 14848446 14848447 14848448 14848450 14848452 14848455 14848456 14848458 14848459 14848463 14848464 14848468 14848469 14848472 14848474 14848476	Yes	AT1G68850.1	Peroxidase superfamily protein
		BnaC02g18670D	14881221	14881661	14664075 14848438 14848443 14848444 14848445 14848446 14848447 14848448 14848450 14848452 14848455 14848456 14848458 14848459 14848463 14848464 14848468 14848469 14848472 14848474 14848476	No	AT1G68875.1	NA
		BnaC02g18680D	14882962	14883135	14664075 14848438 14848443 14848444 14848445 14848446 14848447 14848448 14848450 14848452 14848455 14848456 14848458 14848459 14848463 14848464 14848468 14848469 14848472 14848474 14848476	No	NA	NA
		BnaC02g18690D	14883870	14884428	14664075 14848438 14848443 14848444 14848445 14848446 14848447 14848448 14848450 14848452 14848455 14848456 14848458 14848459 14848463 14848464 14848468 14848469 14848472 14848474 14848476	No	AT1G09500.1	NAD(P)-binding Rossmann-fold superfamily protein
		BnaC02g18700D	14901857	14902030	14664075 14848438 14848443 14848444 14848445 14848446 14848447 14848448 14848450 14848452 14848455 14848456 14848458 14848459 14848463 14848464 14848468 14848469 14848472 14848474 14848476	No	NA	NA
		BnaC02g18710D	14902765	14903323	14664075 14848438 14848443 14848444 14848445 14848446 14848447 14848448 14848450 14848452 14848455 14848456 14848458 14848459 14848463 14848464 14848468 14848469 14848472 14848474 14848476	No	AT1G09500.1	NAD(P)-binding Rossmann-fold superfamily protein
		BnaC02g18720D	14925087	14926891	14664075 14848438 14848443 14848444 14848445 14848446 14848447 14848448 14848450 14848452 14848455 14848456 14848458 14848459 14848463 14848464 14848468 14848469 14848472 14848474 14848476	No	AT5G27670.1	histone H2A 7
		BnaC02g18730D	14932305	14932667	14664075 14848438 14848443 14848444 14848445 14848446 14848447 14848448 14848450 14848452 14848455 14848456 14848458 14848459 14848463 14848464 14848468 14848469 14848472 14848474 14848476	No	AT1G68880.1	basic leucine-zipper 8
		BnaC02g18740D	14995195	15004547	14664075 14848438 14848443 14848444 14848445 14848446 14848447 14848448 14848450 14848452 14848455 14848456 14848458 14848459 14848463 14848464 14848468 14848469 14848472 14848474 14848476	No	AT1G68890.1	magnesium ion binding;thiamin pyrophosphate binding;hydro-lyases;catalytics;2-succinyl-5-enolpyruvyl-6-hydroxy-3-cyclohexene-1-carboxylic-acid synthases
14DPI	qC08	BnaC08g45770D	38220582	38222234	38370584 38391347 38464415	No	AT1G54590.1	NA
		BnaC08g45780D	38222416	38228802	38370584 38391347 38464415	No	AT1G03090.2	methylcrotonyl-CoA carboxylase alpha chain, mitochondrial / 3-methylcrotonyl-CoA carboxylase 1 (MCCA)
		BnaC08g45790D	38231132	38236534	38370584 38391347 38464415	No	AT1G03080.1	kinase interacting (KIP1-like) family protein
		BnaC08g45800D	38243164	38252435	38370584 38391347 38464415	No	AT1G03060.1	Beige/BEACH domain ;WD domain, G-beta repeat protein
		BnaC08g45810D	38252732	38254581	38370584 38391347 38464415	No	AT1G03055.1	NA
		BnaC08g45820D	38254637	38255556	38370584 38391347 38464415	No	AT1G03050.1	ENTH/ANTH/VHS superfamily protein
		BnaC08g45830D	38263666	38264757	38370584 38391347 38464415	No	AT1G69090.1	Protein of unknown function (DUF295)
		BnaC08g45840D	38273493	38273645	38370584 38391347 38464415	No	NA	NA
		BnaC08g45850D	38275473	38277304	38370584 38391347 38464415	No	AT1G69100.1	Eukaryotic aspartyl protease family protein
		BnaC08g45860D	38287057	38288163	38370584 38391347 38464415	No	AT1G69090.1	Protein of unknown function (DUF295)
		BnaC08g45870D	38294839	38298106	38370584 38391347 38464415	No	AT1G03010.1	Phototropic-responsive NPH3 family protein
		BnaC08g45880D	38298247	38302164	38370584 38391347 38464415	No	AT1G03000.1	peroxin 6
		BnaC08g45890D	38302252	38307120	38370584 38391347 38464415	No	AT1G02990.3	NA
		BnaC08g45900D	38309394	38309875	38370584 38391347 38464415	No	AT4G02570.4	cullin 1
		BnaC08g45910D	38311037	38313579	38370584 38391347 38464415	No	AT1G02970.1	WEE1 kinase homolog
		BnaC08g45920D	38318236	38319707	38370584 38391347 38464415	No	AT1G02950.3	glutathione S-transferase F4
		BnaC08g45930D	38319801	38320057	38370584 38391347 38464415	No	NA	NA
		BnaC08g45940D	38321697	38323523	38370584 38391347 38464415	No	AT1G02860.1	SPX (SYG1/Pho81/XPR1) domain-containing protein
		BnaC08g45950D	38331085	38331637	38370584 38391347 38464415	No	AT3G05560.3	Ribosomal L22e protein family
		BnaC08g45960D	38331939	38332454	38370584 38391347 38464415	No	AT1G02816.1	Protein of unknown function, DUF538
		BnaC08g45970D	38338520	38341455	38370584 38391347 38464415	No	AT1G02800.1	cellulase 2
		BnaC08g45980D	38346552	38348225	38370584 38391347 38464415	No	AT1G02790.1	polygalacturonase 4
		BnaC08g45990D	38349799	38351153	38370584 38391347 38464415	No	AT1G02780.1	Ribosomal protein L19e family protein
		BnaC08g46000D	38351670	38353246	38370584 38391347 38464415	No	AT1G02750.1	Drought-responsive family protein
		BnaC08g46010D	38353500	38355951	38370584 38391347 38464415	No	AT1G02740.1	MRG family protein
		BnaC08g46020D	38356218	38357306	38370584 38391347 38464415	No	AT1G02720.2	galacturonosyltransferase 5
		BnaC08g46030D	38361318	38361860	38370584 38391347 38464415	No	AT5G38700.1	NA
		BnaC08g46040D	38363890	38366411	38370584 38391347 38464415	No	AT1G02660.1	alpha/beta-Hydrolases superfamily protein
		BnaC08g46050D	38367870	38372089	38370584 38391347 38464415	Yes	AT1G02580.1	SET domain-containing protein
		BnaC08g46060D	38382848	38383749	38370584 38391347 38464415	No	AT2G42460.1	TRAF-like family protein
		BnaC08g46070D	38384584	38385407	38370584 38391347 38464415	No	NA	NA
		BnaC08g46080D	38392437	38393533	38370584 38391347 38464415	Yes	AT3G54730.1	NA
		BnaC08g46090D	38395627	38396854	38370584 38391347 38464415	No	AT1G02475.1	Polyketide cyclase/dehydrase and lipid transport superfamily protein
		BnaC08g46100D	38457697	38461584	38370584 38391347 38464415	Yes	AT1G01070.1	nodulin MtN21 /EamA-like transporter family protein
		BnaC08g46110D	38467726	38469528	38370584 38391347 38464415	Yes	AT1G01090.1	pyruvate dehydrogenase E1 alpha
		BnaC08g46120D	38469910	38471159	38370584 38391347 38464415	No	AT4G00810.2	60S acidic ribosomal protein family
		BnaC08g46130D	38472005	38473852	38370584 38391347 38464415	No	AT1G01120.1	3-ketoacyl-CoA synthase 1
		BnaC08g46140D	38473960	38475665	38370584 38391347 38464415	No	AT1G24120.1	ARG1-like 1
21DPI	qA07	BnaA07g32280D	22430077	22430719	22567993 22841518 22841521 22841544 22841575	No	AT1G76060.1	LYR family of Fe/S cluster biogenesis protein
		BnaA07g32290D	22432742	22433741	22567993 22841518 22841521 22841544 22841575	No	AT1G76070.1	NA
		BnaA07g32300D	22434494	22436182	22567993 22841518 22841521 22841544 22841575	No	AT1G76080.1	chloroplastic drought-induced stress protein of 32 kD
		BnaA07g32310D	22437063	22438240	22567993 22841518 22841521 22841544 22841575	No	AT1G76090.1	sterol methyltransferase 3
		BnaA07g32320D	22442840	22443845	22567993 22841518 22841521 22841544 22841575	No	AT1G76100.1	plastocyanin 1
		BnaA07g32330D	22444326	22446771	22567993 22841518 22841521 22841544 22841575	No	AT1G76110.1	HMG (high mobility group) box protein with ARID/BRIGHT DNA-binding domain
		BnaA07g32340D	22448086	22449688	22567993 22841518 22841521 22841544 22841575	No	AT1G76120.1	Pseudouridine synthase family protein
		BnaA07g32350D	22449976	22452879	22567993 22841518 22841521 22841544 22841575	No	AT1G64890.1	Major facilitator superfamily protein
		BnaA07g32360D	22452967	22456185	22567993 22841518 22841521 22841544 22841575	No	AT1G76130.1	alpha-amylase-like 2
		BnaA07g32370D	22461635	22461804	22567993 22841518 22841521 22841544 22841575	No	NA	NA
		BnaA07g32380D	22461863	22465310	22567993 22841518 22841521 22841544 22841575	No	AT1G76140.1	Prolyl oligopeptidase family protein
		BnaA07g32390D	22465361	22467705	22567993 22841518 22841521 22841544 22841575	No	AT1G76150.1	enoyl-CoA hydratase 2
		BnaA07g32400D	22468170	22471305	22567993 22841518 22841521 22841544 22841575	No	AT1G76160.1	SKU5 similar 5
		BnaA07g32410D	22473194	22475149	22567993 22841518 22841521 22841544 22841575	No	AT2G44270.1	repressor of lrx1
		BnaA07g32420D	22475699	22476668	22567993 22841518 22841521 22841544 22841575	No	AT1G76180.2	Dehydrin family protein
		BnaA07g32430D	22479920	22480315	22567993 22841518 22841521 22841544 22841575	No	AT1G76190.1	SAUR-like auxin-responsive protein family
		BnaA07g32440D	22480855	22482284	22567993 22841518 22841521 22841544 22841575	No	AT1G76200.1	NA
		BnaA07g32450D	22482546	22483220	22567993 22841518 22841521 22841544 22841575	No	AT1G76210.1	Arabidopsis protein of unknown function (DUF241)
		BnaA07g32460D	22484751	22485509	22567993 22841518 22841521 22841544 22841575	No	AT1G76220.1	Arabidopsis protein of unknown function (DUF241)
		BnaA07g32470D	22487027	22487455	22567993 22841518 22841521 22841544 22841575	No	AT1G76230.1	NA
		BnaA07g32480D	22490005	22490922	22567993 22841518 22841521 22841544 22841575	No	AT1G76240.1	Arabidopsis protein of unknown function (DUF241)
		BnaA07g32490D	22500206	22503883	22567993 22841518 22841521 22841544 22841575	No	AT1G76250.1	NA
		BnaA07g32500D	22504961	22507349	22567993 22841518 22841521 22841544 22841575	No	AT1G76260.1	DWD (DDB1-binding WD40 protein) hypersensitive to ABA 2
		BnaA07g32510D	22507678	22510475	22567993 22841518 22841521 22841544 22841575	No	AT1G76270.1	O-fucosyltransferase family protein
		BnaA07g32520D	22512511	22516718	22567993 22841518 22841521 22841544 22841575	No	AT1G76280.3	Tetratricopeptide repeat (TPR)-like superfamily protein
		BnaA07g32530D	22517072	22517885	22567993 22841518 22841521 22841544 22841575	No	NA	NA
		BnaA07g32540D	22519198	22520074	22567993 22841518 22841521 22841544 22841575	No	NA	NA
		BnaA07g32550D	22521759	22523390	22567993 22841518 22841521 22841544 22841575	No	NA	NA
		BnaA07g32560D	22524315	22525724	22567993 22841518 22841521 22841544 22841575	No	AT1G20580.1	Small nuclear ribonucleoprotein family protein
		BnaA07g32570D	22527117	22528578	22567993 22841518 22841521 22841544 22841575	No	AT5G03480.1	RNA-binding (RRM/RBD/RNP motifs) family protein
		BnaA07g32580D	22528692	22531677	22567993 22841518 22841521 22841544 22841575	No	NA	NA
		BnaA07g32590D	22531732	22532427	22567993 22841518 22841521 22841544 22841575	No	NA	NA
		BnaA07g32600D	22533099	22533711	22567993 22841518 22841521 22841544 22841575	No	NA	NA
		BnaA07g32610D	22534341	22536608	22567993 22841518 22841521 22841544 22841575	No	AT1G76310.1	CYCLIN B2;4
		BnaA07g32620D	22541631	22542731	22567993 22841518 22841521 22841544 22841575	No	AT1G76340.1	golgi nucleotide sugar transporter 3
		BnaA07g32630D	22548833	22552146	22567993 22841518 22841521 22841544 22841575	No	AT1G76350.1	Plant regulator RWP-RK family protein
		BnaA07g32640D	22552808	22555808	22567993 22841518 22841521 22841544 22841575	No	AT1G76360.1	Protein kinase superfamily protein
		BnaA07g32650D	22557762	22559699	22567993 22841518 22841521 22841544 22841575	No	AT1G76370.1	Protein kinase superfamily protein
		BnaA07g32660D	22560964	22564482	22567993 22841518 22841521 22841544 22841575	No	AT1G76380.1	DNA-binding bromodomain-containing protein
		BnaA07g32670D	22564863	22568746	22567993 22841518 22841521 22841544 22841575	Yes	AT1G76390.2	ARM repeat superfamily protein
		BnaA07g32680D	22568797	22571667	22567993 22841518 22841521 22841544 22841575	Yes	AT1G76400.1	Ribophorin I
		BnaA07g32690D	22571958	22573685	22567993 22841518 22841521 22841544 22841575	No	AT1G76405.2	NA
		BnaA07g32700D	22578789	22579367	22567993 22841518 22841521 22841544 22841575	No	AT1G76410.1	RING/U-box superfamily protein
		BnaA07g32710D	22583656	22585686	22567993 22841518 22841521 22841544 22841575	No	AT1G76420.1	NAC (No Apical Meristem) domain transcriptional regulator superfamily protein
		BnaA07g32720D	22591334	22592417	22567993 22841518 22841521 22841544 22841575	No	NA	NA
		BnaA07g32730D	22592486	22595415	22567993 22841518 22841521 22841544 22841575	No	AT1G76430.1	phosphate transporter 1;9
		BnaA07g32740D	22596590	22601439	22567993 22841518 22841521 22841544 22841575	No	AT1G76430.1	phosphate transporter 1;9
		BnaA07g32750D	22608377	22610407	22567993 22841518 22841521 22841544 22841575	No	AT1G76430.1	phosphate transporter 1;9
		BnaA07g32760D	22612227	22613462	22567993 22841518 22841521 22841544 22841575	No	AT1G76440.3	HSP20-like chaperones superfamily protein
		BnaA07g32770D	22614390	22616399	22567993 22841518 22841521 22841544 22841575	No	AT2G33630.1	NAD(P)-binding Rossmann-fold superfamily protein
		BnaA07g32780D	22617006	22618626	22567993 22841518 22841521 22841544 22841575	No	AT1G76450.1	Photosystem II reaction center PsbP family protein
		BnaA07g32790D	22618923	22621130	22567993 22841518 22841521 22841544 22841575	No	AT1G76460.1	RNA-binding (RRM/RBD/RNP motifs) family protein
		BnaA07g32800D	22621636	22623430	22567993 22841518 22841521 22841544 22841575	No	AT1G76470.1	NAD(P)-binding Rossmann-fold superfamily protein
		BnaA07g32810D	22627250	22629636	22567993 22841518 22841521 22841544 22841575	No	AT1G76490.1	hydroxy methylglutaryl CoA reductase 1
		BnaA07g32820D	22634449	22635315	22567993 22841518 22841521 22841544 22841575	No	AT1G76500.1	Predicted AT-hook DNA-binding family protein
		BnaA07g32830D	22637112	22638138	22567993 22841518 22841521 22841544 22841575	No	AT1G76510.3	ARID/BRIGHT DNA-binding domain-containing protein
		BnaA07g32840D	22639822	22641707	22567993 22841518 22841521 22841544 22841575	No	AT1G76520.2	Auxin efflux carrier family protein
		BnaA07g32850D	22641769	22643530	22567993 22841518 22841521 22841544 22841575	No	AT1G76540.1	cyclin-dependent kinase B2;1
		BnaA07g32860D	22643949	22648119	22567993 22841518 22841521 22841544 22841575	No	AT1G76550.1	Phosphofructokinase family protein
		BnaA07g32870D	22649474	22649881	22567993 22841518 22841521 22841544 22841575	No	AT1G76560.1	CP12 domain-containing protein 3
		BnaA07g32880D	22658403	22660250	22567993 22841518 22841521 22841544 22841575	No	AT5G23430.1	Transducin/WD40 repeat-like superfamily protein
		BnaA07g32890D	22660796	22665110	22567993 22841518 22841521 22841544 22841575	No	AT1G76580.1	Squamosa promoter-binding protein-like (SBP domain) transcription factor family protein
		BnaA07g32900D	22667616	22669219	22567993 22841518 22841521 22841544 22841575	No	AT1G76590.1	PLATZ transcription factor family protein
		BnaA07g32910D	22672097	22672564	22567993 22841518 22841521 22841544 22841575	No	AT3G55252.1	Plant self-incompatibility protein S1 family
		BnaA07g32920D	22678176	22678643	22567993 22841518 22841521 22841544 22841575	No	AT3G55252.1	Plant self-incompatibility protein S1 family
		BnaA07g32930D	22691075	22691581	22567993 22841518 22841521 22841544 22841575	No	NA	NA
		BnaA07g32940D	22693357	22695977	22567993 22841518 22841521 22841544 22841575	No	AT1G76620.1	Protein of unknown function, DUF547
		BnaA07g32950D	22696582	22701611	22567993 22841518 22841521 22841544 22841575	No	AT1G76630.2	Tetratricopeptide repeat (TPR)-like superfamily protein
		BnaA07g32960D	22701846	22702355	22567993 22841518 22841521 22841544 22841575	No	AT1G76640.1	Calcium-binding EF-hand family protein
		BnaA07g32970D	22703700	22704245	22567993 22841518 22841521 22841544 22841575	No	AT1G76650.3	calmodulin-like 38
		BnaA07g32980D	22705303	22707659	22567993 22841518 22841521 22841544 22841575	No	AT1G76660.1	NA
		BnaA07g32990D	22710817	22713486	22567993 22841518 22841521 22841544 22841575	No	AT1G76670.1	Nucleotide-sugar transporter family protein
		BnaA07g33000D	22714787	22714927	22567993 22841518 22841521 22841544 22841575	No	NA	NA
		BnaA07g33010D	22715094	22717831	22567993 22841518 22841521 22841544 22841575	No	AT1G76700.1	DNAJ heat shock N-terminal domain-containing protein
		BnaA07g33020D	22719804	22721972	22567993 22841518 22841521 22841544 22841575	No	AT1G76710.2	SET domain group 26
		BnaA07g33030D	22731352	22737873	22567993 22841518 22841521 22841544 22841575	No	AT1G76740.1	NA
		BnaA07g33040D	22738353	22739523	22567993 22841518 22841521 22841544 22841575	No	AT1G76760.1	thioredoxin Y1
		BnaA07g33050D	22740407	22741198	22567993 22841518 22841521 22841544 22841575	No	AT1G76770.1	HSP20-like chaperones superfamily protein
		BnaA07g33060D	22741269	22743280	22567993 22841518 22841521 22841544 22841575	No	AT1G76790.1	O-methyltransferase family protein
		BnaA07g33070D	22752551	22753135	22567993 22841518 22841521 22841544 22841575	No	AT1G76800.1	Vacuolar iron transporter (VIT) family protein
		BnaA07g33080D	22754459	22755535	22567993 22841518 22841521 22841544 22841575	No	AT1G76860.1	Small nuclear ribonucleoprotein family protein
		BnaA07g33090D	22766222	22768206	22567993 22841518 22841521 22841544 22841575	No	AT1G76880.1	Duplicated homeodomain-like superfamily protein
		BnaA07g33100D	22768304	22768766	22567993 22841518 22841521 22841544 22841575	No	NA	NA
		BnaA07g33110D	22783241	22786597	22567993 22841518 22841521 22841544 22841575	No	AT1G76900.2	tubby like protein 1
		BnaA07g33120D	22787807	22790354	22567993 22841518 22841521 22841544 22841575	No	AT4G20370.1	PEBP (phosphatidylethanolamine-binding protein) family protein
		BnaA07g33130D	22804458	22806436	22567993 22841518 22841521 22841544 22841575	No	AT1G76940.1	RNA-binding (RRM/RBD/RNP motifs) family protein
		BnaA07g33140D	22806594	22807273	22567993 22841518 22841521 22841544 22841575	No	AT5G67590.1	NADH-ubiquinone oxidoreductase-related
		BnaA07g33150D	22807338	22808087	22567993 22841518 22841521 22841544 22841575	No	NA	NA
		BnaA07g33160D	22811087	22816686	22567993 22841518 22841521 22841544 22841575	No	AT1G76950.1	Regulator of chromosome condensation (RCC1) family with FYVE zinc finger domain
		BnaA07g33170D	22824130	22825375	22567993 22841518 22841521 22841544 22841575	No	NA	NA
		BnaA07g33180D	22827273	22827861	22567993 22841518 22841521 22841544 22841575	No	AT1G76955.1	Expressed protein
		BnaA07g33190D	22830689	22831453	22567993 22841518 22841521 22841544 22841575	No	AT1G76965.1	NA
		BnaA07g33200D	22835422	22835706	22567993 22841518 22841521 22841544 22841575	No	AT2G16592.1	Bifunctional inhibitor/lipid-transfer protein/seed storage 2S albumin superfamily protein
		BnaA07g33210D	22837432	22839804	22567993 22841518 22841521 22841544 22841575	Yes	AT1G76970.1	Target of Myb protein 1
		BnaA07g33220D	22840766	22842022	22567993 22841518 22841521 22841544 22841575	Yes	AT1G76980.2	NA
		BnaA07g33230D	22850955	22854739	22567993 22841518 22841521 22841544 22841575	No	AT1G76990.5	ACT domain repeat 3
		BnaA07g33240D	22858145	22860490	22567993 22841518 22841521 22841544 22841575	No	AT1G77000.2	RNI-like superfamily protein
		BnaA07g33250D	22861254	22863030	22567993 22841518 22841521 22841544 22841575	No	AT1G77020.1	DNAJ heat shock N-terminal domain-containing protein
		BnaA07g33260D	22863872	22865764	22567993 22841518 22841521 22841544 22841575	No	AT1G77060.1	Phosphoenolpyruvate carboxylase family protein
		BnaA07g33270D	22866650	22867361	22567993 22841518 22841521 22841544 22841575	No	NA	NA
		BnaA07g33280D	22867415	22868997	22567993 22841518 22841521 22841544 22841575	No	AT1G77090.1	Mog1/PsbP/DUF1795-like photosystem II reaction center PsbP family protein
		BnaA07g33290D	22869569	22874456	22567993 22841518 22841521 22841544 22841575	No	AT1G77100.1	Peroxidase superfamily protein
		BnaA07g33300D	22878813	22882155	22567993 22841518 22841521 22841544 22841575	No	AT1G77110.1	Auxin efflux carrier family protein
		BnaA07g33310D	22883612	22885209	22567993 22841518 22841521 22841544 22841575	No	AT1G77120.1	alcohol dehydrogenase 1
		BnaA07g33320D	22885343	22886878	22567993 22841518 22841521 22841544 22841575	No	AT1G77122.1	Uncharacterised protein family UPF0090
		BnaA07g33330D	22889952	22891024	22567993 22841518 22841521 22841544 22841575	No	AT1G77145.1	Protein of unknown function (DUF506)
		BnaA07g33340D	22892108	22893181	22567993 22841518 22841521 22841544 22841575	No	AT1G77145.1	Protein of unknown function (DUF506)
		BnaA07g33350D	22898703	22899715	22567993 22841518 22841521 22841544 22841575	No	AT1G77145.1	Protein of unknown function (DUF506)
		BnaA07g33360D	22901418	22902672	22567993 22841518 22841521 22841544 22841575	No	AT1G77170.1	Tetratricopeptide repeat (TPR)-like superfamily protein
		BnaA07g33370D	22902972	22905311	22567993 22841518 22841521 22841544 22841575	No	AT1G77180.2	chromatin protein family
		BnaA07g33380D	22907999	22908736	22567993 22841518 22841521 22841544 22841575	No	AT1G77200.1	Integrase-type DNA-binding superfamily protein
		BnaA07g33390D	22916991	22920856	22567993 22841518 22841521 22841544 22841575	No	AT1G77210.2	sugar transporter 14
		BnaA07g33400D	22922300	22924890	22567993 22841518 22841521 22841544 22841575	No	AT1G77220.1	Protein of unknown function (DUF300)
		BnaA07g33410D	22925566	22927410	22567993 22841518 22841521 22841544 22841575	No	AT1G77240.1	AMP-dependent synthetase and ligase family protein
		BnaA07g33420D	22929429	22932121	22567993 22841518 22841521 22841544 22841575	No	AT1G77250.1	RING/FYVE/PHD-type zinc finger family protein
		BnaA07g33430D	22933435	22936818	22567993 22841518 22841521 22841544 22841575	No	AT1G77260.1	S-adenosyl-L-methionine-dependent methyltransferases superfamily protein
		BnaA07g33440D	22938400	22943033	22567993 22841518 22841521 22841544 22841575	No	AT1G77280.1	Protein kinase protein with adenine nucleotide alpha hydrolases-like domain
		BnaA07g33450D	22944776	22947424	22567993 22841518 22841521 22841544 22841575	No	AT1G77290.2	Glutathione S-transferase family protein
		BnaA07g33460D	22947562	22954942	22567993 22841518 22841521 22841544 22841575	No	AT1G77300.1	histone methyltransferases(H3-K4 specific);histone methyltransferases(H3-K36 specific)
		BnaA07g33470D	22957667	22961673	22567993 22841518 22841521 22841544 22841575	No	AT1G77310.1	NA
		BnaA07g33480D	22961838	22967679	22567993 22841518 22841521 22841544 22841575	No	AT1G77320.1	transcription coactivators
		BnaA07g33490D	22967950	22969250	22567993 22841518 22841521 22841544 22841575	No	AT1G77330.1	2-oxoglutarate (2OG) and Fe(II)-dependent oxygenase superfamily protein
		BnaA07g33500D	22975562	22977248	22567993 22841518 22841521 22841544 22841575	No	AT1G21660.1	Chaperone DnaJ-domain superfamily protein
		BnaA07g33510D	22977510	22980109	22567993 22841518 22841521 22841544 22841575	No	AT1G77380.1	amino acid permease 3
		BnaA07g33520D	22983947	22984204	22567993 22841518 22841521 22841544 22841575	No	NA	NA
		BnaA07g33530D	22985042	22987059	22567993 22841518 22841521 22841544 22841575	No	AT1G77390.1	CYCLIN A1;2
		BnaA07g33540D	22988598	22989486	22567993 22841518 22841521 22841544 22841575	No	AT1G77400.1	NA
		BnaA07g33550D	22990082	22992211	22567993 22841518 22841521 22841544 22841575	No	AT1G77480.1	Eukaryotic aspartyl protease family protein
21DPI	qC01	BnaC01g05540D	2935877	2936455	3083564 3089752 3128736 3128744 3128753	No	AT4G32860.1	NA
		BnaC01g05550D	2937492	2937778	3083564 3089752 3128736 3128744 3128753	No	NA	NA
		BnaC01g05560D	2937902	2943011	3083564 3089752 3128736 3128744 3128753	No	AT4G32850.6	nuclear poly(a) polymerase
		BnaC01g05570D	2945997	2949260	3083564 3089752 3128736 3128744 3128753	No	AT4G32840.1	phosphofructokinase 6
		BnaC01g05580D	2949518	2951313	3083564 3089752 3128736 3128744 3128753	No	AT4G32830.1	ataurora1
		BnaC01g05590D	2952991	2962750	3083564 3089752 3128736 3128744 3128753	No	AT4G32820.1	Tetratricopeptide repeat (TPR)-like superfamily protein
		BnaC01g05600D	2963042	2975077	3083564 3089752 3128736 3128744 3128753	No	AT4G32810.1	carotenoid cleavage dioxygenase 8
		BnaC01g05610D	2987534	2988493	3083564 3089752 3128736 3128744 3128753	No	AT4G37200.1	Thioredoxin superfamily protein
		BnaC01g05620D	3001192	3001890	3083564 3089752 3128736 3128744 3128753	No	AT4G32800.1	Integrase-type DNA-binding superfamily protein
		BnaC01g05630D	3007944	3011547	3083564 3089752 3128736 3128744 3128753	No	AT4G32780.1	phosphoinositide binding
		BnaC01g05640D	3013936	3015825	3083564 3089752 3128736 3128744 3128753	No	AT4G32605.1	Mitochondrial glycoprotein family protein
		BnaC01g05650D	3019503	3024126	3083564 3089752 3128736 3128744 3128753	No	AT4G32760.2	ENTH/VHS/GAT family protein
		BnaC01g05660D	3031434	3035679	3083564 3089752 3128736 3128744 3128753	No	AT4G32730.2	Homeodomain-like protein
		BnaC01g05670D	3037066	3039576	3083564 3089752 3128736 3128744 3128753	No	AT4G32720.1	La protein 1
		BnaC01g05680D	3043069	3043776	3083564 3089752 3128736 3128744 3128753	No	AT4G32717.1	SCR-like 24
		BnaC01g05690D	3046812	3048148	3083564 3089752 3128736 3128744 3128753	No	AT4G32714.1	SCR-like 25
		BnaC01g05700D	3048611	3049305	3083564 3089752 3128736 3128744 3128753	No	AT4G32717.1	SCR-like 24
		BnaC01g05710D	3049542	3052961	3083564 3089752 3128736 3128744 3128753	No	AT4G32710.1	Protein kinase superfamily protein
		BnaC01g05720D	3053592	3064549	3083564 3089752 3128736 3128744 3128753	No	AT4G32700.2	helicases;ATP-dependent helicases;nucleic acid binding;ATP binding;DNA-directed DNA polymerases;DNA binding
		BnaC01g05730D	3064606	3065050	3083564 3089752 3128736 3128744 3128753	No	NA	NA
		BnaC01g05740D	3065112	3066744	3083564 3089752 3128736 3128744 3128753	No	AT4G32690.1	hemoglobin 3
		BnaC01g05750D	3067402	3067958	3083564 3089752 3128736 3128744 3128753	No	AT4G32680.1	NA
		BnaC01g05760D	3068656	3072086	3083564 3089752 3128736 3128744 3128753	No	AT4G32670.1	RING/FYVE/PHD zinc finger superfamily protein
		BnaC01g05770D	3072832	3073773	3083564 3089752 3128736 3128744 3128753	No	AT4G32670.1	RING/FYVE/PHD zinc finger superfamily protein
		BnaC01g05780D	3073894	3074707	3083564 3089752 3128736 3128744 3128753	No	AT4G32670.1	RING/FYVE/PHD zinc finger superfamily protein
		BnaC01g05790D	3074766	3076317	3083564 3089752 3128736 3128744 3128753	No	AT4G32670.1	RING/FYVE/PHD zinc finger superfamily protein
		BnaC01g05800D	3076562	3079532	3083564 3089752 3128736 3128744 3128753	Yes	AT4G32660.1	Protein kinase superfamily protein
		BnaC01g05810D	3081816	3085521	3083564 3089752 3128736 3128744 3128753	Yes	AT4G32650.1	potassium channel in Arabidopsis thaliana 3
		BnaC01g05820D	3086068	3093891	3083564 3089752 3128736 3128744 3128753	Yes	AT4G32640.2	Sec23/Sec24 protein transport family protein
		BnaC01g05830D	3101422	3102315	3083564 3089752 3128736 3128744 3128753	No	AT1G25570.1	Di-glucose binding protein with Leucine-rich repeat domain
		BnaC01g05840D	3106414	3107423	3083564 3089752 3128736 3128744 3128753	No	NA	NA
		BnaC01g05850D	3108363	3108991	3083564 3089752 3128736 3128744 3128753	No	NA	NA
		BnaC01g05860D	3115018	3116715	3083564 3089752 3128736 3128744 3128753	No	AT4G32610.1	copper ion binding
		BnaC01g05870D	3118149	3119442	3083564 3089752 3128736 3128744 3128753	No	AT4G32605.1	Mitochondrial glycoprotein family protein
		BnaC01g05880D	3119518	3121818	3083564 3089752 3128736 3128744 3128753	No	AT4G32600.1	RING/U-box superfamily protein
		BnaC01g05890D	3122353	3124291	3083564 3089752 3128736 3128744 3128753	No	AT4G32590.1	2Fe-2S ferredoxin-like superfamily protein
		BnaC01g05900D	3125493	3127821	3083564 3089752 3128736 3128744 3128753	Yes	AT4G32570.1	TIFY domain protein 8
		BnaC01g05910D	3128183	3128919	3083564 3089752 3128736 3128744 3128753	Yes	NA	NA
		BnaC01g05920D	3129484	3131806	3083564 3089752 3128736 3128744 3128753	Yes	AT4G32560.2	paramyosin-related
		BnaC01g05930D	3135047	3140643	3083564 3089752 3128736 3128744 3128753	No	AT4G32551.1	LisH dimerisation motif;WD40/YVTN repeat-like-containing domain
		BnaC01g05940D	3146753	3147706	3083564 3089752 3128736 3128744 3128753	No	NA	NA
		BnaC01g05950D	3152151	3154082	3083564 3089752 3128736 3128744 3128753	No	AT4G32540.1	Flavin-binding monooxygenase family protein
		BnaC01g05960D	3167064	3170633	3083564 3089752 3128736 3128744 3128753	No	AT3G26480.1	Transducin family protein / WD-40 repeat family protein
		BnaC01g05970D	3170819	3171247	3083564 3089752 3128736 3128744 3128753	No	AT3G26470.1	Powdery mildew resistance protein, RPW8 domain
		BnaC01g05980D	3172565	3175005	3083564 3089752 3128736 3128744 3128753	No	AT4G29250.1	HXXXD-type acyl-transferase family protein
		BnaC01g05990D	3175451	3177537	3083564 3089752 3128736 3128744 3128753	No	AT2G25610.1	ATPase, F0/V0 complex, subunit C protein
		BnaC01g06000D	3177735	3180869	3083564 3089752 3128736 3128744 3128753	No	AT4G32520.2	serine hydroxymethyltransferase 3
		BnaC01g06010D	3181100	3184407	3083564 3089752 3128736 3128744 3128753	No	AT4G32510.1	HCO3- transporter family
		BnaC01g06020D	3184949	3188861	3083564 3089752 3128736 3128744 3128753	No	AT4G32500.1	K+ transporter 5
		BnaC01g06030D	3189916	3191238	3083564 3089752 3128736 3128744 3128753	No	AT4G32470.1	Cytochrome bd ubiquinol oxidase, 14kDa subunit
		BnaC01g06040D	3195450	3198062	3083564 3089752 3128736 3128744 3128753	No	AT4G32460.2	Protein of unknown function, DUF642
		BnaC01g06050D	3198583	3200217	3083564 3089752 3128736 3128744 3128753	No	AT4G32450.1	Pentatricopeptide repeat (PPR) superfamily protein
		BnaC01g06060D	3201419	3203787	3083564 3089752 3128736 3128744 3128753	No	AT4G32440.2	Plant Tudor-like RNA-binding protein
		BnaC01g06070D	3207249	3209567	3083564 3089752 3128736 3128744 3128753	No	AT4G32430.1	Pentatricopeptide repeat (PPR) superfamily protein
		BnaC01g06080D	3210154	3214713	3083564 3089752 3128736 3128744 3128753	No	AT4G32420.3	Cyclophilin-like peptidyl-prolyl cis-trans isomerase family protein
		BnaC01g06090D	3215081	3220657	3083564 3089752 3128736 3128744 3128753	No	AT4G32410.1	cellulose synthase 1
		BnaC01g06100D	3220917	3221323	3083564 3089752 3128736 3128744 3128753	No	AT4G32400.1	Mitochondrial substrate carrier family protein
		BnaC01g06110D	3223665	3224282	3083564 3089752 3128736 3128744 3128753	No	NA	NA
		BnaC01g06120D	3224883	3226756	3083564 3089752 3128736 3128744 3128753	No	AT4G32400.1	Mitochondrial substrate carrier family protein
		BnaC01g06130D	3227955	3229454	3083564 3089752 3128736 3128744 3128753	No	AT4G32390.1	Nucleotide-sugar transporter family protein
		BnaC01g06140D	3231007	3233286	3083564 3089752 3128736 3128744 3128753	No	AT4G32375.1	Pectin lyase-like superfamily protein
		BnaC01g06150D	3234211	3237159	3083564 3089752 3128736 3128744 3128753	No	AT4G32350.1	Regulator of Vps4 activity in the MVB pathway protein
		BnaC01g06160D	3240357	3242125	3083564 3089752 3128736 3128744 3128753	No	AT4G32340.1	Tetratricopeptide repeat (TPR)-like superfamily protein
		BnaC01g06170D	3242314	3245440	3083564 3089752 3128736 3128744 3128753	No	AT4G32330.3	TPX2 (targeting protein for Xklp2) protein family
		BnaC01g06180D	3255144	3256301	3083564 3089752 3128736 3128744 3128753	No	AT4G32300.1	S-domain-2 5
		BnaC01g06190D	3256434	3260615	3083564 3089752 3128736 3128744 3128753	No	AT4G32300.1	S-domain-2 5
		BnaC01g06200D	3267352	3268900	3083564 3089752 3128736 3128744 3128753	No	AT4G32295.1	NA
		BnaC01g06210D	3274638	3275798	3083564 3089752 3128736 3128744 3128753	No	AT4G32290.1	Core-2/I-branching beta-1,6-N-acetylglucosaminyltransferase family protein
		BnaC01g06220D	3276539	3279112	3083564 3089752 3128736 3128744 3128753	No	AT4G32285.2	ENTH/ANTH/VHS superfamily protein

## Sheet: Table S5
Table S5 1383 Genes in Module 14D_G1 and Their Expression Levels.
ID	T-14D-195	CK-14D-195	T-14D-058	CK-14D-058
BnaA01g00580D	1.22005	11.9294	8.48824	1.09066
BnaA02g12620D	1.2168	10.6587	10.4608	1.43028
BnaA09g17060D	0.956611	9.90335	9.82708	1.07809
BnaA08g10530D	0.73619	11.7562	10.6623	1.5384
BnaA10g27470D	0.881678	13.7174	11.2985	1.29089
BnaA08g11230D	1.55543	13.3574	10.8262	1.10449
BnaC01g05180D	1.5613	14.0978	12.4235	1.56305
BnaC06g33640D	1.95062	12.2996	11.9615	1.73668
BnaA05g29940D	2.18705	12.3481	8.67228	0.778442
BnaC08g49030D	2.17721	9.31879	7.20512	1.18401
BnaA01g02750D	2.70319	14.1354	12.5456	2.16738
BnaC09g30570D	2.59936	11.8509	11.8143	1.62371
BnaA05g27930D	2.07146	11.2517	11.2439	2.34687
BnaC06g36170D	2.0662	11.8465	13.0151	2.33628
BnaA09g46440D	2.50004	10.8485	12.2106	2.17216
BnaA05g22770D	3.1837	10.4754	12.8546	2.25014
BnaA07g28450D	3.54833	10.0605	11.313	1.78188
BnaA05g15840D	2.27588	8.81983	14.346	2.60881
BnaA07g12430D	2.05001	9.03949	14.6624	2.61956
BnaCnng60310D	1.87234	8.33143	12.575	2.68695
BnaA06g09590D	1.97624	10.0985	12.731	2.6232
BnaA06g35300D	1.84189	10.1821	14.3146	3.04851
BnaA10g27920D	1.94017	10.0589	12.7241	1.87419
BnaCnng26450D	1.68236	10.3645	13.5331	1.64835
BnaC03g75790D	1.29945	10.6719	13.3175	1.75264
BnaC05g32670D	1.73826	12.1348	14.4292	2.2773
BnaC09g36400D	1.4986	11.1241	14.8327	2.31843
BnaA01g36880D	1.9293	11.6963	9.66964	2.00174
BnaC03g51630D	1.83495	10.8312	9.08806	2.10664
BnaA03g12520D	1.62454	12.3289	8.71471	2.77658
BnaA08g22160D	2.04805	11.0864	9.95906	2.69161
BnaC07g13000D	1.68742	11.6467	10.1389	2.61056
BnaA10g25190D	2.23607	14.7732	10.5823	2.86253
BnaC08g36080D	2.2104	13.8274	11.2997	2.26541
BnaC08g42470D	2.34505	12.608	11.3505	2.52399
BnaC02g42100D	2.60271	13.001	6.97497	1.98156
BnaC01g43890D	2.40096	20.1664	9.56978	2.08696
BnaA01g01550D	1.64573	7.39113	4.80642	2.23745
BnaC04g00040D	1.49893	7.72164	4.18257	2.14513
BnaA04g28860D	1.3896	7.45366	5.38619	2.71064
BnaC01g41160D	1.64775	8.39598	5.72323	2.56022
BnaC06g11170D	1.43752	8.37946	6.2051	2.71913
BnaA10g01940D	2.16011	7.15256	5.90626	2.74098
BnaA03g35520D	1.06424	7.41877	8.08603	2.0618
BnaA08g02130D	1.17301	6.87217	8.56209	1.77877
BnaA06g31640D	1.22883	5.60765	6.22441	1.9491
BnaC07g38760D	0.960024	5.65599	6.35409	2.19273
BnaA07g07480D	1.476	7.07931	5.94124	2.08696
BnaA10g19130D	1.47852	6.88665	6.89909	1.91874
BnaC05g10300D	1.47434	7.38573	6.77509	1.63248
BnaC02g22950D	1.22068	7.59025	6.89513	1.81044
BnaA01g10690D	1.57266	8.69898	5.83637	1.85734
BnaA08g18550D	1.56638	8.90157	6.28691	1.70365
BnaC04g07260D	1.48541	9.07468	5.5324	1.49976
BnaA09g44290D	1.46108	11.0737	4.68619	1.46324
BnaA06g22090D	1.5015	11.3812	5.80545	2.549
BnaA02g30960D	1.42996	9.67866	7.17423	1.9441
BnaC01g01570D	1.23189	11.3311	6.83341	1.76414
BnaA07g09780D	1.65075	12.51	7.31359	2.06473
BnaA09g43500D	1.87254	11.2626	7.17727	1.52313
BnaA01g14380D	2.14818	5.11277	6.3247	1.61999
BnaC05g35840D	1.96094	5.13946	7.6133	1.85016
BnaC08g33450D	1.81821	5.06824	6.92927	1.85395
BnaC04g43170D	1.61075	5.39043	6.02389	1.80023
BnaC05g23730D	2.00267	5.41044	5.65336	2.08028
BnaC06g05180D	1.86449	5.74624	6.16565	2.10884
BnaC01g31670D	2.19378	6.16925	6.8585	2.21286
BnaC07g09260D	2.19104	5.79937	7.05739	1.98588
BnaC09g20630D	1.85594	5.92977	6.77306	2.28714
BnaA02g31430D	1.49843	6.71823	7.84692	1.66109
BnaA06g13080D	1.39058	7.16257	8.74638	1.5009
BnaA09g29750D	1.79869	8.18637	8.29795	1.35438
BnaC08g39210D	1.71621	7.58373	8.56303	1.28568
BnaCnng03810D	1.45731	8.3845	7.25869	1.43952
BnaA10g00690D	1.83104	6.06045	6.58615	1.32861
BnaC09g45510D	1.99697	6.02293	8.05475	1.678
BnaAnng12350D	2.31894	6.61123	8.06109	1.01999
BnaA02g18390D	2.29136	8.17282	6.90436	2.4762
BnaA03g43670D	2.53311	9.28792	7.00929	2.54112
BnaC06g33850D	2.83966	7.84566	7.81266	3.01741
BnaA07g18330D	1.97852	8.042	8.51572	2.00602
BnaC03g57260D	2.13768	8.24313	8.87517	1.89673
BnaC01g42580D	2.55476	8.11337	8.99311	2.07873
BnaC06g13450D	1.74701	7.43777	8.07896	2.07825
BnaC06g23100D	2.10096	7.48623	7.07064	1.83969
BnaA04g26420D	1.65123	7.42934	9.49982	2.86851
BnaC02g46580D	1.41069	7.49814	8.62284	2.7703
BnaA05g17330D	1.74503	8.55909	8.71682	2.90961
BnaC07g34450D	1.53762	6.54996	8.41265	2.55501
BnaA02g35750D	1.2549	5.45272	8.20191	1.87121
BnaA03g60150D	1.37824	5.27494	8.25252	1.97439
BnaC03g34330D	1.35137	4.93347	9.6288	1.72242
BnaC04g33190D	1.41579	4.93455	9.66178	1.76682
BnaC06g19390D	1.68578	5.29745	9.15961	1.96448
BnaA04g27610D	1.68909	6.51534	9.50642	2.11975
BnaA09g29530D	1.66077	6.12787	9.2632	1.94646
BnaC03g58550D	1.36427	6.37904	10.1792	2.11975
BnaC08g45150D	1.5924	6.72138	10.7547	1.91024
BnaC05g35860D	1.53139	6.92001	12.4575	1.75571
BnaA06g16980D	0.93333	7.03397	10.3377	1.96257
BnaC04g52400D	0.863108	7.38847	9.55991	2.34687
BnaAnng18430D	0.961663	8.36898	11.8037	1.93272
BnaC05g41390D	1.27228	7.91393	10.8798	2.11128
BnaA07g23220D	0.542358	6.25494	9.57094	2.3548
BnaA01g13850D	2.67643	6.85815	12.236	1.8086
BnaA05g25770D	3.27874	7.09414	10.9888	1.89448
BnaAnng24040D	2.75221	6.2859	10.6216	2.13815
BnaA01g24310D	3.23227	6.30953	8.64908	2.36409
BnaC03g49390D	3.04342	7.40711	9.22669	2.25273
BnaC04g47640D	2.88257	6.85436	9.83241	2.4939
BnaC04g25500D	3.25068	7.46678	8.3031	1.96886
BnaA05g03440D	3.43217	6.10604	8.96549	1.00265
BnaA08g08960D	2.54346	5.53336	10.9238	1.3429
BnaA04g20720D	2.25448	7.55159	10.92	2.32244
BnaCnng51910D	1.98902	8.21706	12.6008	1.98051
BnaA07g27960D	2.44051	5.63502	13.9097	1.99079
BnaA10g15950D	1.92647	5.88548	13.2965	2.10808
BnaA03g48570D	2.46662	4.32503	15.4988	1.19767
BnaA06g03550D	2.99563	5.04227	15.367	1.23554
BnaA01g08510D	0.263576	12.299	15.3091	2.12618
BnaC06g06630D	0.268522	14.1974	11.8242	2.04439
BnaAnng18870D	0.0671306	8.8734	11.6066	2.37295
BnaC07g29880D	0.581799	10.2537	7.88887	3.37689
BnaC08g24720D	0.599182	9.36579	7.82367	2.71539
BnaC09g50030D	0.641602	10.9039	7.65536	2.18072
BnaA06g36050D	0	7.2844	7.12642	1.38829
BnaAnng39270D	0.0913111	14.4261	6.90696	1.24142
BnaA02g04970D	0.2197	8.36635	11.2027	0.746732
BnaC09g35660D	0.322227	8.16353	11.7517	1.20473
BnaC06g25020D	0.429424	6.8024	13.0027	0.583822
BnaC06g27830D	0.454636	7.28033	10.6564	0.645368
BnaA08g02870D	0.576015	9.35413	9.31069	0.809223
BnaA10g24900D	0.346658	7.01352	8.86327	0.639618
BnaC02g34860D	0.384927	6.50539	8.85199	0.693408
BnaC07g22160D	0.575267	6.63836	8.17071	0.817652
BnaA06g11320D	0.509972	5.67089	10.9641	1.32888
BnaA07g26100D	0.491996	5.28175	9.26697	1.04979
BnaCnng11210D	0.567005	4.75857	9.36929	1.05352
BnaA08g19050D	0.701006	5.34833	9.09583	1.19853
BnaA09g45870D	0.319761	5.96701	8.30169	1.45123
BnaA03g00790D	1.0985	7.06799	11.3758	1.32752
BnaA07g31480D	0.842016	6.35992	11.1247	0.942042
BnaC01g13500D	1.14501	6.45571	10.9415	1.02676
BnaA07g37740D	0.701719	7.01059	9.29697	1.27879
BnaAnng41370D	1.25983	4.96251	10.4847	0.663017
BnaC03g52210D	1.31051	5.41692	9.03204	0.855776
BnaA06g14360D	0.991225	9.4478	13.8353	1.02676
BnaC05g42130D	1.23933	10.6286	12.7645	1.15839
BnaC06g40190D	1.68516	7.30154	14.2132	0.905765
BnaC09g49830D	1.30699	7.2022	18.4203	1.0058
BnaA05g08950D	0.575608	8.38943	17.6407	0.834737
BnaA10g27910D	0.818707	8.01612	13.3933	0.742047
BnaC06g35270D	0.806346	8.56201	14.0408	0.762619
BnaA06g00630D	0.312954	7.94502	14.2317	0.212738
BnaA10g20060D	0.378087	7.99039	12.7366	0.249225
BnaA02g35710D	0.268807	2.87634	10.2443	1.01805
BnaA04g14830D	0	4.32944	10.1697	0.50548
BnaA06g21360D	0.0303352	4.8626	14.0682	0.453663
BnaC03g17150D	0.4967	4.06432	10.8272	0.663644
BnaC07g46080D	0.24376	5.34815	11.6651	0.852178
BnaA09g47420D	0	5.86589	17.922	1.1811
BnaAnng34940D	0.189174	4.43546	20.6658	1.02877
BnaC04g16670D	0.856119	5.35791	19.0641	1.69602
BnaA07g27260D	1.24763	8.6383	9.45603	0.282701
BnaC05g14870D	0.953961	9.20699	7.51662	0.216159
BnaCnng68620D	1.12405	9.19768	5.82018	0.254699
BnaC05g09780D	0.0856986	10.4647	8.79756	0
BnaA01g02980D	0.85861	13.338	6.37872	1.51752
BnaA08g10520D	0.808044	12.6451	5.64551	1.49633
BnaC05g04720D	1.08752	12.9298	5.87585	1.14997
BnaC04g06810D	0.774377	12.2464	6.86431	0.658001
BnaC07g16320D	0.557165	11.1347	6.96146	1.08889
BnaC09g50130D	0.710418	12.3755	8.09174	0.965847
BnaA03g43160D	0.918087	8.1603	6.95211	0.983416
BnaA07g15280D	0.754988	8.51194	6.44873	1.4189
BnaA01g30130D	1.3652	8.15427	5.21827	0.63185
BnaA05g07710D	0.962829	7.54517	4.68195	0.687231
BnaA02g03990D	1.43239	7.21277	5.65558	0.898802
BnaA07g11920D	1.48625	7.35241	6.39906	0.836665
BnaA05g30870D	1.15158	7.00344	6.70399	0.529227
BnaA02g10710D	1.17728	7.84249	4.24058	1.20043
BnaC05g19270D	1.64715	9.04067	4.85916	1.05699
BnaUnng00050D	1.101	10.4298	3.68077	0.636168
BnaA02g34570D	0.433101	5.2886	3.80257	1.11876
BnaA06g26680D	0.266157	6.39957	4.49389	0.904631
BnaC08g07150D	0.210759	5.04104	4.55492	0.955122
BnaA06g00670D	0.214818	6.8959	4.2074	1.31425
BnaC02g47170D	0.553248	4.84312	4.50679	1.62005
BnaC06g29490D	0.586104	4.7221	5.34384	1.51399
BnaC09g23880D	0.389267	4.68597	3.83398	1.65384
BnaCnng05070D	0.342309	5.34343	4.34631	1.90808
BnaA06g10230D	0.814137	4.83934	4.159	1.25666
BnaAnng34260D	0.855349	5.02494	4.73149	1.38439
BnaC07g47090D	0.7333	5.65918	4.99559	1.30038
BnaA07g19870D	0.878801	5.99243	3.9568	1.29433
BnaC04g48500D	0.664132	5.50403	3.96209	1.35438
BnaA09g39680D	0.835747	5.74269	4.04517	0.946864
BnaC09g09850D	0.665779	6.12701	3.62821	0.842733
BnaC02g22880D	0.712865	6.18211	3.03136	1.90245
BnaC03g38830D	0.850748	6.48034	4.12914	1.74475
BnaC08g08350D	0.791496	6.70902	5.45248	1.97281
BnaC04g30050D	0.457709	10.9477	4.26592	1.68015
BnaC09g45420D	0.50139	11.2351	4.19897	1.70416
BnaA03g01780D	0.206824	15.7638	3.78415	0.178937
BnaA10g15190D	0.184387	12.8826	3.98498	0.275751
BnaC03g15480D	0.0140343	14.3989	4.30319	0.0381605
BnaC08g41670D	0.172622	16.624	2.56485	0.234687
BnaA10g04610D	0.549583	14.4182	4.03838	0.388536
BnaA07g27520D	0.096411	11.8537	1.30227	0.699068
BnaA03g46280D	1.60976	24.4346	4.97599	1.43097
BnaC07g13470D	0.317987	20.0152	4.18783	2.16159
BnaA01g03820D	0.0929501	5.00811	6.4785	0.37911
BnaA03g53470D	0.0632277	4.21855	5.40897	0.429805
BnaC01g00480D	0	3.46441	6.15272	0.516066
BnaCnng51650D	0.157138	3.18027	5.73086	0.262937
BnaA06g38320D	0.0255285	4.56346	7.51722	0.832974
BnaCnng09350D	0	3.77246	5.48412	0.919973
BnaA03g12610D	0	3.04113	7.28505	0.019095
BnaA09g45010D	0.146689	2.75839	9.32497	0.0249288
BnaA09g23540D	0	2.06679	6.4755	0
BnaA08g15770D	0.382591	4.21428	8.52695	0.130038
BnaC04g28280D	0.0782104	5.09513	8.80796	0.039874
BnaA01g07590D	0.314801	2.16437	3.30361	0.460908
BnaC01g04030D	0.280419	2.21434	3.16794	0.346584
BnaC05g19230D	0.314675	2.3768	3.06034	0.427815
BnaC06g31000D	0.169132	2.12914	2.89376	0.30659
BnaA05g24940D	0.442529	2.53784	2.8559	0.367668
BnaA04g14880D	0.440488	2.47479	4.16492	0.266162
BnaC03g71460D	0.163015	2.30867	3.60566	0.193924
BnaC07g45470D	0.217612	2.19156	3.96818	0.197236
BnaA10g13170D	0.160578	2.93113	3.95844	0.218314
BnaC03g51710D	0.180351	2.95149	4.06015	0.408659
BnaC06g29750D	0.0635974	2.60197	4.0375	0.432318
BnaC08g33920D	0	2.57142	3.59731	0.210917
BnaC09g52570D	0	2.34407	3.96004	0.21545
BnaC08g49510D	0.0285662	2.15767	3.58848	0
BnaCnng37990D	0.162893	2.50345	3.59379	0.0645928
BnaA02g34070D	0.113697	3.88837	3.25071	0.386442
BnaA02g34470D	0.182622	3.67836	3.33014	0.310354
BnaA03g53200D	0.161113	3.56063	3.43362	0.413745
BnaA07g03510D	0.258624	3.31	2.88203	0.322311
BnaCnng15180D	0.162802	3.14251	2.78546	0.147558
BnaA10g24060D	0.249788	3.38034	3.37401	0.169799
BnaAnng28700D	0.0518605	3.16635	2.45177	0
BnaA06g33790D	0.362851	4.56781	3.87429	0.21142
BnaA07g11910D	0.643847	4.02803	3.7686	0.159153
BnaA10g20360D	0.487675	3.68351	2.92768	0.147337
BnaC02g43290D	0.668897	2.90041	2.98661	0.101044
BnaA07g28430D	0.856986	3.12862	5.67211	0.0582557
BnaC05g04700D	0.53026	3.45901	4.42772	0.393226
BnaC09g44390D	0.607211	2.94294	4.57256	0.227021
BnaA03g16240D	0.175547	5.58002	3.14185	0.596662
BnaA03g27990D	0.411159	5.31973	4.13444	0.465825
BnaA09g07720D	0.287095	5.61398	4.73108	0.520425
BnaA06g00660D	0.239277	7.68108	3.87845	0.325309
BnaC08g49180D	0.185628	7.51119	4.58491	0.576846
BnaA04g02550D	0	4.03612	3.85654	0
BnaC06g27820D	0.207146	4.56346	4.75664	0
BnaC08g26730D	0.105996	7.07203	4.29521	0
BnaC08g41650D	0.172622	6.08462	2.68144	0
BnaA01g07020D	0.999165	3.25654	4.20601	0.865289
BnaC06g05880D	0.911963	3.44412	4.31142	0.77491
BnaA07g27250D	0.873507	4.03198	4.52291	0.89068
BnaA04g02340D	1.25086	3.44267	4.17432	1.13374
BnaC05g45330D	1.30339	3.75332	4.33536	0.841709
BnaC07g50380D	1.12891	3.47392	4.06633	0.852669
BnaC02g27050D	1.37511	4.10514	3.62641	0.640981
BnaC07g15900D	1.24146	4.21964	3.63328	0.843909
BnaC07g23590D	1.26733	4.24912	4.08469	1.0065
BnaA02g22420D	0.754677	4.52088	3.65571	1.5921
BnaA03g15470D	0.820767	3.61633	4.24983	1.19026
BnaC05g37500D	0.795693	4.11076	4.1735	1.30657
BnaCnng02660D	0.923506	3.97335	4.57916	1.25555
BnaA05g22850D	0.847831	3.375	4.82845	0.934595
BnaAnng39710D	0.781137	3.35067	4.84574	0.943993
BnaC04g17540D	0.949418	3.1075	5.01312	1.05609
BnaA09g37810D	0.920509	2.72226	5.05245	0.854181
BnaC09g41370D	0.864527	3.22745	5.47639	0.770067
BnaA07g22860D	0.605312	3.23049	5.33184	0.591133
BnaC06g27840D	0.663192	2.63879	4.97492	0.660129
BnaA09g37820D	0.75075	3.37534	4.34604	0.583246
BnaC08g39300D	1.02085	3.40948	5.1076	0.552324
BnaA01g30140D	1.06804	2.15519	2.80045	0.597903
BnaA02g03790D	0.994642	1.99133	3.07551	0.716862
BnaC08g37300D	0.874317	2.1892	2.50472	0.731492
BnaC09g36450D	0.809766	2.51449	2.69802	0.660549
BnaA06g14910D	0.720992	2.54435	3.67201	0.915945
BnaC02g16900D	0.642934	2.72086	3.41834	0.929892
BnaA07g34110D	0.811321	2.73808	3.24104	0.891811
BnaC05g11890D	0.658989	2.61164	3.07425	0.846153
BnaC05g00760D	0.660478	2.58978	3.10056	0.603541
BnaC09g36680D	0.461656	2.83978	2.92659	0.777422
BnaA07g34770D	1.01778	2.85279	3.4047	0.724292
BnaC09g47300D	1.0653	2.6055	3.90572	0.72416
BnaC05g33790D	0.968525	2.7433	3.45748	0.47027
BnaA08g00950D	0.848416	3.7867	3.12545	0.838881
BnaC06g41760D	0.947903	3.29006	2.76196	0.791641
BnaA09g41800D	1.09005	2.90402	3.2187	1.03394
BnaA03g25640D	0.835836	4.36471	2.75979	0.715485
BnaA05g27260D	0.811882	4.67589	2.54971	0.57949
BnaA03g33660D	0.638776	4.18516	2.60809	0.572385
BnaA03g37730D	0.748536	4.10577	2.59993	0.290763
BnaA07g37320D	0.514192	3.75434	3.40327	0.699068
BnaAnng31360D	0.6591	3.59546	3.33855	0.672058
BnaA09g49210D	0.71914	4.32328	3.29079	0.558688
BnaA07g30910D	0.600423	5.29097	2.63582	0.816303
BnaC08g47600D	0.424678	5.47445	2.70755	0.785223
BnaA10g24620D	0.604175	4.42924	2.61629	0.966359
BnaC07g30300D	0.331055	4.89687	1.82595	0.450085
BnaC08g39510D	0.194764	4.87301	2.20328	0.264791
BnaA03g52680D	0.384112	4.0497	1.94564	1.37082
BnaC09g45680D	0.262368	3.19277	2.00823	1.01065
BnaC01g39770D	0.171183	3.53668	3.56359	0.725574
BnaCnng71660D	0.0537045	3.78598	3.40944	0.730138
BnaC06g39650D	0.290469	3.80289	3.76657	0.789812
BnaCnng49280D	0.192566	4.54528	3.57649	0.916308
BnaA01g05280D	1.35344	5.20682	5.46985	1.53093
BnaA05g08300D	1.27664	5.79309	5.9753	1.37237
BnaA06g17110D	1.43125	5.61203	5.95825	1.27597
BnaCnng78120D	1.51344	6.62292	5.3054	1.46971
BnaA03g52770D	1.34864	4.53712	4.2087	1.45419
BnaA10g13110D	1.4493	4.67521	4.0621	1.25612
BnaC08g30510D	1.38441	4.56536	4.97988	1.3298
BnaA04g16920D	1.82971	4.44303	4.84259	1.41426
BnaA06g04160D	1.65896	4.71993	4.37067	1.16612
BnaA06g32890D	1.01697	4.55374	6.8162	1.57514
BnaC05g08770D	1.18267	4.51752	6.59079	1.47926
BnaC07g06290D	1.2963	4.51163	6.67429	1.5343
BnaC05g32680D	1.37093	4.81238	6.65929	1.39788
BnaC05g10970D	1.08831	3.99801	7.97826	1.33164
BnaA09g39140D	1.43069	4.16188	6.39814	1.20911
BnaC05g38990D	1.58596	3.948	6.05625	1.37801
BnaC09g17280D	1.38635	3.46461	6.90787	1.15881
BnaC01g07370D	0.942169	4.58516	6.20797	0.843534
BnaC03g15270D	0.957032	5.21581	5.70685	0.952047
BnaC03g38990D	1.10884	4.77822	7.08558	0.811741
BnaC06g24560D	1.09229	5.32834	7.28487	1.26846
BnaCnng64120D	1.06212	5.56142	6.27921	1.13009
BnaA02g14820D	1.8641	2.299	7.95001	0.874793
BnaC01g19100D	1.62851	4.18215	9.01878	1.41698
BnaC03g16650D	1.45155	3.9752	9.39062	1.35025
BnaC07g42660D	1.79368	3.26475	7.8857	1.25812
BnaA08g25980D	1.85317	3.74491	6.34574	1.10503
BnaC04g09030D	2.25469	3.85812	6.05457	1.33995
BnaC08g40310D	2.59828	4.66949	6.72881	1.26682
BnaC09g43750D	2.74718	3.30378	7.19348	0.876351
BnaA01g18670D	0.5148	4.45545	7.09853	0.816544
BnaA07g30800D	0.715257	4.23604	7.46558	1.19343
BnaC07g12880D	0.709951	4.22493	6.56746	1.11146
BnaCnng73810D	0.637092	3.60907	5.7657	1.03939
BnaA06g27970D	0.709672	4.87038	5.02487	0.887024
BnaAnng38320D	0.813787	4.3772	5.99576	0.603481
BnaC02g24180D	0.709404	4.91175	5.27025	0.57868
BnaA02g34460D	0.568636	5.18982	7.2968	0.386543
BnaA06g30050D	0.555138	5.01771	7.48353	0.301895
BnaA03g53450D	0.506558	5.36058	6.0298	0.55956
BnaC01g03970D	0.609985	3.72975	7.18002	0.473887
BnaA07g21420D	1.43917	4.3324	6.63484	0.439532
BnaC08g02320D	1.19289	4.58849	5.99759	0.180198
BnaC06g06760D	1.91915	5.18982	6.02733	0.622764
BnaA01g32300D	1.49412	2.79396	6.58358	0.236659
BnaA03g04280D	0.956168	2.95643	8.67827	0.296481
BnaA09g29930D	1.15376	2.67061	7.61628	0.455399
BnaA02g34440D	1.02924	2.0769	5.561	0.761386
BnaA05g24050D	1.64293	2.00152	4.8679	0.396292
BnaC05g13480D	1.3408	1.5438	3.88719	0.489064
BnaC02g10560D	0.97543	1.78609	4.2162	0.241117
BnaC04g09350D	1.08505	1.92473	4.39689	0.20116
BnaA08g08010D	1.50652	3.43741	4.89654	0.640056
BnaC04g23100D	1.36183	2.57154	4.29214	0.749403
BnaC04g49990D	1.45701	2.64123	5.86483	0.831969
BnaC08g31330D	1.77259	2.45216	5.18333	0.900411
BnaA01g00620D	1.13118	1.35778	0.177668	0.250356
BnaAnng23690D	1.26232	1.38182	0.185335	0.22385
BnaA10g11290D	1.17569	1.50471	0.211742	0.239761
BnaA06g34050D	1.45683	1.30997	0.204448	0.282947
BnaA08g09650D	1.44225	1.46645	0.224784	0.263956
BnaA02g06850D	1.04282	1.37529	0.290662	0.405076
BnaA03g38700D	1.62432	1.33699	0.50632	0.297277
BnaA10g25820D	1.66631	1.38224	0.43972	0.352566
BnaA09g29610D	1.54339	1.18734	0.476142	0.375623
BnaA05g35600D	1.65381	1.19207	0.324274	0.417049
BnaA06g35140D	1.45908	1.28258	0.356792	0.46172
BnaAnng05580D	1.56198	1.35927	0.382321	0.31355
BnaAnng25590D	1.47397	1.33367	0.311089	0.313115
BnaA08g22930D	1.40678	1.84552	0.36004	0.362384
BnaAnng17060D	1.51138	1.69438	0.396111	0.265794
BnaC01g01550D	1.3898	1.71312	0.430207	0.314916
BnaC06g21190D	1.3376	2.04621	0.411666	0.230193
BnaA02g17970D	1.95461	1.28708	0.507729	0.449711
BnaC05g01980D	2.26566	1.30919	0.551864	0.429218
BnaA02g29040D	1.89327	1.45651	0.52651	0.344881
BnaA04g20170D	2.01392	1.37973	0.684701	0.335267
BnaA06g28640D	1.87901	1.56482	0.527139	0.569874
BnaC04g45920D	1.81895	1.69716	0.462483	0.407308
BnaCnng64810D	1.79582	1.82696	0.535912	0.440038
BnaA10g04300D	1.89695	1.73196	0.619459	0.552641
BnaC08g38690D	1.80538	1.91269	0.555327	0.558944
BnaCnng39010D	1.85383	1.87713	0.626017	0.520512
BnaA02g00180D	1.51754	2.33969	0.27638	0.185454
BnaA06g38440D	1.63119	2.13321	0.363657	0.215309
BnaA03g50050D	1.53171	2.73165	0.379309	0.242951
BnaCnng23310D	1.85863	2.68439	0.36977	0.254649
BnaA03g31830D	1.73771	2.51163	0.195601	0.153125
BnaA07g05740D	1.59782	2.4724	0.0899273	0.271539
BnaAnng02560D	1.87929	2.36578	0.133603	0.336182
BnaC03g00070D	1.95916	2.48164	0.164369	0.29779
BnaC09g11770D	2.00255	2.44734	0.296162	0.457072
BnaA03g16700D	1.43704	1.96466	0.313078	0.609226
BnaA03g44520D	1.44924	1.72645	0.26276	0.476049
BnaA03g19050D	1.43505	2.31708	0.168556	0.593787
BnaA01g02780D	0.0651207	1.257	1.45137	0.221337
BnaAnng39980D	0.0328059	1.23895	1.50663	0.0892023
BnaC03g13190D	0	1.54144	1.13164	0.26285
BnaA01g12590D	0.0909185	1.45521	1.66668	0.0353166
BnaC03g17670D	0	1.47312	1.44319	0
BnaC08g49010D	0.0126883	1.61327	1.5939	0
BnaC03g61660D	0.165528	1.8754	1.34152	0.0562606
BnaA05g12930D	0.0889911	2.07252	1.00371	0.217778
BnaC08g08960D	0.271032	1.905	0.884733	0.153534
BnaA09g16560D	0.00854965	1.74359	0.981618	0
BnaA03g04250D	0.0412876	0.96155	1.50577	0.112265
BnaA07g30930D	0.0645601	1.05655	1.39527	0.0877725
BnaA04g05540D	0.0159553	0.843598	1.22845	0.010846
BnaCnng06010D	0.0191903	0.966324	1.17942	0.0521803
BnaC08g26020D	0	0.874408	1.34395	0.102091
BnaC01g14370D	0.122705	0.860615	1.18388	0
BnaC04g40280D	0.114427	0.950722	1.26741	0.0622276
BnaC08g19730D	0.0177221	1.16011	1.06525	0
BnaA05g25530D	0	0.932679	1.07223	0.143896
BnaCnng32080D	0	0.83631	0.987085	0.120426
BnaA09g02150D	0	0.799984	1.04912	0.0191992
BnaA07g03470D	0.107568	0.835055	1.01709	0.146244
BnaA07g08710D	0.0252793	0.76376	0.887796	0.103105
BnaA07g11020D	0.0901007	1.28548	0.669369	0.224576
BnaC03g49530D	0.307099	1.33698	0.898765	0.121775
BnaC07g39300D	0.244111	1.04483	0.868298	0.232316
BnaC08g30360D	0.282563	0.978203	0.906472	0.208086
BnaCnng18250D	0.265837	0.88227	1.0446	0.197137
BnaA09g03000D	0.132413	1.3207	0.440262	0.0276956
BnaAnng00740D	0	1.60996	0.336322	0
BnaC04g11500D	0.00905358	1.83496	0.440248	0.0123088
BnaA03g14000D	0	0.631423	0.656978	0.123986
BnaC07g39320D	0.0757361	0.585671	0.635724	0.132386
BnaA10g17670D	0.0162195	0.755473	0.547711	0.110256
BnaA09g55490D	0.0979744	0.863358	0.496271	0.0166501
BnaCnng39070D	0.020685	0.859311	0.516896	0.0421834
BnaA03g22770D	0.119245	0.810615	0.740924	0
BnaA06g05190D	0.128478	0.858449	0.654118	0.0537451
BnaCnng63310D	0.0782949	0.960989	0.634541	0
BnaA10g21310D	0.0443839	1.00572	0.719418	0.120684
BnaC04g55610D	0	0.858716	0.822671	0.0331212
BnaC07g28030D	0	0.926248	0.702968	0
BnaA06g30230D	0.0208937	0.460292	0.733775	0.0994207
BnaA07g22570D	0.0479504	0.392361	0.69087	0.119517
BnaA07g16500D	0.113186	0.414507	0.833927	0.10492
BnaC06g21930D	0.0706087	0.426658	0.915597	0.0191992
BnaAnng15470D	0	0.502363	1.03494	0.108508
BnaC01g33830D	0.260115	0.372102	0.894345	0.0964467
BnaC05g12510D	0.109442	0.646473	0.807372	0.103009
BnaC09g33030D	0.201494	0.622605	0.816502	0.124518
BnaC09g45170D	0.157004	0.505099	0.754039	0.0474343
BnaA03g29930D	0.0246267	0.713041	1.82955	0.0334812
BnaA09g39260D	0	1.11505	1.88328	0
BnaA03g52600D	0.206964	1.00208	1.61283	0
BnaA08g30300D	0.265961	0.803545	1.36514	0.144635
BnaC09g17030D	0.233928	0.767764	1.30905	0.21581
BnaA10g00470D	0.30786	0.988266	1.35149	0.25113
BnaA10g17650D	0.116686	1.02825	1.89137	0.15864
BnaCnng48270D	0.151676	0.941061	1.68291	0.309316
BnaC01g39350D	0.384567	0.611519	1.80442	0.0550355
BnaCnng09810D	0.241546	0.725102	1.58115	0.101044
BnaC04g03720D	0.184137	0.509971	1.35969	0
BnaA01g11880D	0.240468	1.74062	2.54436	0.190708
BnaA03g11620D	0.515792	1.84649	2.54733	0.131483
BnaA04g07000D	0.312875	1.40557	2.24566	0.417027
BnaC04g09360D	0.392287	1.51175	2.20604	0.533333
BnaA04g18930D	0.500223	1.47589	2.66047	0.382543
BnaA10g08770D	0.539871	1.64923	2.47938	0.293592
BnaA04g28100D	0.383447	1.59666	2.90844	0.320809
BnaCnng14640D	0.283429	1.46288	2.85217	0.394968
BnaC04g53550D	0.39464	1.77429	2.8176	0.485434
BnaC06g00640D	0.471552	1.69182	3.07327	0.528905
BnaA09g53220D	0.764189	1.93758	2.51515	0.278029
BnaC04g10960D	0.580318	2.14293	2.14256	0.315588
BnaA04g11350D	0.635328	1.41413	1.75365	0.413102
BnaA09g35770D	0.613137	1.63871	1.89848	0.371908
BnaC05g05330D	0.650783	1.74536	1.70713	0.41674
BnaC04g37740D	0.506634	1.16561	1.92322	0.344396
BnaC05g04020D	0.563897	1.30143	1.92234	0.328562
BnaC06g05910D	0.523151	1.38141	1.8097	0.329603
BnaC08g37750D	0.700977	1.11881	1.94441	0.357379
BnaA01g19460D	0.480139	1.14842	1.42681	0.359025
BnaA10g08220D	0.493463	1.31409	1.41	0.361246
BnaA01g27850D	0.552974	1.26333	1.57685	0.292364
BnaA04g03550D	0.385872	1.37633	1.44782	0.262305
BnaC05g34660D	0.305317	1.16784	1.58618	0.335267
BnaC07g38080D	0.283984	1.32274	1.5919	0.250958
BnaA03g02540D	0.238913	1.27245	1.57633	0.112436
BnaCnng04240D	0.373134	1.45188	1.49676	0.0461175
BnaA06g13930D	0.261137	1.49426	1.66745	0.419578
BnaC04g36370D	0.315222	1.58729	1.79438	0.397948
BnaC06g38790D	0.298154	1.75157	1.57736	0.405354
BnaC03g23340D	0.209541	2.02234	1.60388	0.341856
BnaA01g24460D	0.118401	1.44083	3.25192	0.321944
BnaA03g24810D	0.0248461	1.90796	3.18829	0.135118
BnaA10g17550D	0.0890239	1.88277	2.64548	0.484129
BnaAnng34370D	0.151767	1.71949	2.37213	0.412667
BnaA05g00710D	0.115693	1.69916	2.44827	0.20972
BnaC05g07410D	0.0294241	1.69154	2.47742	0.213352
BnaC07g33970D	0.141881	1.39911	2.55527	0.225042
BnaC09g48680D	0.0595247	1.38627	2.6935	0.161853
BnaC03g38020D	0.118799	1.43142	2.0173	0.253805
BnaC04g51180D	0.106934	1.48077	2.09439	0.145381
BnaC03g53950D	0.0679485	1.41138	2.13392	0.369517
BnaA06g38770D	0.33699	1.84841	1.98333	0.0327253
BnaC07g23400D	0.240214	2.44668	2.18279	0.089068
BnaC05g11430D	0.0561588	1.87346	2.2757	0.0381753
BnaA03g13740D	0.257781	2.90033	1.39279	0.240945
BnaA04g09770D	0.384825	3.52029	1.55941	0.279033
BnaA05g34840D	0.128245	3.39031	1.44356	0.697419
BnaC03g45210D	0.292154	2.91285	1.34173	0.691124
BnaA09g00780D	0.263832	2.2142	1.25918	0.334779
BnaAnng33550D	0.343142	2.03643	1.12564	0.499841
BnaC08g11250D	0.0550501	2.39088	1.04103	0.44906
BnaA04g11960D	0.615495	2.77869	1.92077	0.692519
BnaC08g38530D	0.503479	2.43622	1.74269	0.598941
BnaA08g30950D	0.433273	2.31809	2.48729	0.687231
BnaA09g25810D	0.652554	1.95456	2.30997	0.550662
BnaC01g37500D	0.579082	2.28416	2.03371	0.629831
BnaC08g24240D	0.529556	2.12113	2.08087	0.490879
BnaA06g00650D	0	2.52723	2.16935	0.467889
BnaAnng05900D	0.191368	2.68439	2.73261	0.594682
BnaC04g44580D	0.0517126	2.73417	2.44478	0.703057
BnaC04g16720D	0.072902	2.17963	2.70799	0.669017
BnaA01g02880D	0.14333	0.947276	7.50211	0.129909
BnaA03g00390D	0.2276	1.95354	4.47173	0.253173
BnaCnng43630D	0.266984	1.96431	5.0488	0.258117
BnaA04g06510D	0.119639	2.23404	4.60566	0.216873
BnaC03g18410D	0.130633	1.6582	5.02888	0.177601
BnaA03g11970D	0.35309	1.87675	5.27279	0.426704
BnaC05g36330D	0.577071	1.9152	5.24376	0.427939
BnaCnng10830D	0.463821	2.02537	5.01205	0.413822
BnaA07g28470D	0.451251	1.66633	6.09528	0.245399
BnaA09g48680D	0.178073	1.81471	6.41418	0.219041
BnaA02g01560D	1.19235	0.896708	3.53488	0.273685
BnaA10g19350D	0.822571	1.42081	3.15239	0.468136
BnaC07g44350D	0.953961	1.5322	3.18438	0.223613
BnaC09g44650D	1.02146	1.5002	3.11208	0.339466
BnaCnng24830D	0.824917	1.11539	2.66184	0.353069
BnaA02g12410D	0.521191	1.99625	3.87948	0.36183
BnaA07g28440D	0.399612	1.65291	4.08688	0.388065
BnaC04g40940D	0.538169	1.5808	3.80241	0.131325
BnaCnng54770D	0.488457	1.40549	3.81732	0.284606
BnaA02g34370D	0.579463	1.78076	4.76532	0.0926832
BnaA07g39250D	0.300585	1.21087	4.00601	0.108976
BnaC06g14640D	0.467372	0.956084	3.62999	0.23828
BnaA03g11880D	0.114656	0.625462	2.34889	0.155881
BnaA05g04050D	0	0.48815	2.41256	0
BnaA06g05860D	0.0243783	1.10481	2.93068	0
BnaA06g11460D	0.0181389	1.38148	3.22189	0.0493213
BnaA06g03560D	0.54925	1.17544	2.74503	0.0995642
BnaC03g30950D	0.32175	1.30513	2.43861	0.267321
BnaC05g21640D	0.226566	1.04579	2.55028	0.154013
BnaC08g49660D	0.176709	1.11226	2.2505	0.205923
BnaA09g07780D	0.514435	0.992996	2.08462	0.0932531
BnaCnng06170D	0.574493	0.831693	2.03699	0.234315
BnaA10g20620D	0.31151	0.842396	2.11944	0.141171
BnaC09g10500D	0.352313	0.681114	2.15849	0.171067
BnaC04g31940D	0.390631	0.819588	2.32163	0.212432
BnaA01g00740D	1.73594	23.91	33.885	2.77658
BnaC07g15480D	1.90023	30.6071	35.9343	2.71593
BnaA02g35740D	2.64151	28.5482	28.3164	3.1328
BnaA05g12220D	2.14009	27.7657	34.1578	3.68148
BnaA08g23800D	1.43258	25.7969	30.4561	1.86298
BnaA02g33450D	1.1537	29.2765	26.3281	2.66922
BnaA08g02880D	1.32409	30.596	25.8738	3.12027
BnaC07g26660D	1.52971	28.1018	28.5431	3.40976
BnaC05g04960D	0.942738	37.1294	26.9537	3.17372
BnaA07g32960D	1.99022	38.4763	30.8194	3.47889
BnaCnng41630D	1.73911	38.1156	32.5024	3.60475
BnaC04g06800D	1.63732	44.3055	35.4684	3.05816
BnaC04g53270D	1.40627	37.701	25.538	2.33675
BnaC07g39590D	1.86584	33.443	27.123	2.4159
BnaAnng19370D	1.78617	29.9685	32.0767	5.21506
BnaC06g14860D	1.7875	28.1729	38.5349	4.56876
BnaC07g38550D	0.845219	33.6546	31.3328	5.27742
BnaAnng36290D	1.059	33.021	52.9266	3.87629
BnaA02g02250D	2.69608	52.2628	23.3809	3.4928
BnaC08g41070D	3.11881	54.2267	25.8869	3.5642
BnaA09g10730D	2.53364	42.2816	18.9543	4.32783
BnaA09g54170D	1.85613	37.6827	26.4646	4.49423
BnaA07g28550D	2.53833	32.1539	20.0719	2.66013
BnaA09g42370D	2.78239	37.1282	20.3307	2.16159
BnaC01g27190D	1.60958	70.3901	30.0126	2.94945
BnaA01g24360D	2.69446	34.607	43.4339	3.19525
BnaC06g31230D	3.44151	36.9698	40.9078	3.43118
BnaA09g26390D	3.56897	31.7068	63.4277	2.91131
BnaA10g29510D	3.55222	50.5555	42.1395	2.82895
BnaC03g69930D	4.55802	45.8139	46.2718	3.7762
BnaA03g04460D	3.26019	53.6355	47.0259	1.64814
BnaA06g08400D	2.11335	54.0615	55.699	2.21332
BnaC05g09770D	2.65572	58.6418	63.1797	3.43004
BnaA01g11230D	4.81685	21.1451	28.6749	6.1099
BnaAnng36110D	3.83794	21.4019	30.2135	6.44079
BnaC02g03980D	3.8349	16.9844	25.6115	5.46621
BnaA07g35280D	5.61704	22.2751	34.397	3.80611
BnaA08g18390D	5.09467	21.7073	24.4386	3.64082
BnaC05g31250D	4.61158	22.6483	26.6037	3.71418
BnaC02g47880D	4.0358	22.2161	22.8215	3.55509
BnaC01g23220D	4.86994	23.734	26.6507	5.10939
BnaC07g39600D	4.47169	25.3442	27.5699	4.40424
BnaA03g17820D	2.93412	28.2387	25.3137	5.61901
BnaA09g54110D	2.56568	30.3189	25.0417	4.61337
BnaA05g04150D	3.49886	32.0598	28.0466	4.99081
BnaA08g18370D	3.63646	32.2243	29.7799	3.97454
BnaA07g20380D	3.04261	29.657	35.9706	5.12147
BnaC09g34010D	3.62908	30.0339	36.6923	5.06183
BnaC07g20450D	4.36814	28.8219	23.7367	7.16738
BnaC07g26960D	4.27324	25.91	25.9852	6.78883
BnaC09g35930D	4.01994	29.8091	31.083	6.62402
BnaCnng22570D	3.77955	26.008	32.8218	6.85709
BnaA01g15000D	2.52447	28.7412	34.5779	5.5998
BnaA03g55230D	2.8363	25.1342	35.212	6.41237
BnaC04g26670D	2.5965	30.3388	44.2762	5.14881
BnaC05g07430D	2.48778	29.9757	41.2845	5.19418
BnaC05g09920D	3.44714	26.2236	43.6416	4.55216
BnaC09g28200D	2.77594	25.3354	41.8522	3.94052
BnaA07g12770D	3.95325	26.3452	39.3508	5.08489
BnaC03g75950D	4.40462	26.401	40.227	5.05262
BnaC08g13910D	5.29337	32.5209	36.789	5.73574
BnaC08g26870D	4.37222	32.1195	37.8819	6.51424
BnaC06g31220D	3.93448	32.5814	49.0761	5.48841
BnaC08g13980D	3.31803	36.8739	48.2378	4.84787
BnaA03g12860D	2.59272	46.6527	33.5753	5.07719
BnaC03g61280D	2.06304	44.5216	27.9992	5.74316
BnaC07g41320D	2.12278	40.29	36.8343	6.21604
BnaA02g30100D	6.39639	29.7589	16.6489	2.71646
BnaA07g28660D	4.66381	42.0319	17.324	3.02623
BnaA07g29360D	4.24692	31.887	19.6681	3.50558
BnaC03g17560D	4.45703	35.2858	20.3354	3.36641
BnaA04g22040D	6.42885	56.0667	19.2498	3.10711
BnaC07g49670D	6.74552	39.9512	18.4382	4.00773
BnaA06g23840D	5.80008	77.8473	20.6231	1.97137
BnaA04g13210D	0.336219	32.7831	24.3176	2.24397
BnaA08g13710D	0.331055	39.5917	35.5502	2.25042
BnaA08g20090D	0.559854	30.2175	42.8211	1.52229
BnaC03g26850D	0.305359	27.8055	38.202	0.691917
BnaC06g19560D	0.0706638	22.5949	31.4346	1.02475
BnaA06g08410D	0.856986	72.8212	64.8242	1.74767
BnaA06g16470D	0.524334	64.2365	66.0598	3.17545
BnaA02g01220D	1.28891	18.9299	18.9333	1.38726
BnaA02g29770D	1.57224	14.2281	21.9182	1.65356
BnaA08g25990D	1.54636	14.365	19.819	1.90903
BnaA07g36920D	1.12311	12.7681	16.5707	1.22154
BnaC09g19820D	1.01857	15.2444	17.3096	1.50315
BnaA02g26300D	1.22537	10.5526	22.2194	2.17078
BnaC01g38080D	1.8926	8.83369	20.3334	1.82095
BnaA06g40970D	1.14343	12.0076	21.6329	1.16341
BnaC09g43860D	1.18406	13.2318	23.7691	0.990639
BnaAnng31610D	1.44115	10.519	29.1808	1.45065
BnaAnng32610D	1.5857	12.4111	27.8632	1.63094
BnaA03g22790D	0.683972	16.4006	30.5099	1.66052
BnaC08g20260D	0.601668	14.2963	30.0192	0.715747
BnaA02g26710D	2.0598	41.2014	12.7061	1.58732
BnaCnng76780D	2.85047	28.0829	13.1411	1.17945
BnaA05g24030D	1.24223	29.4279	16.1693	0.614134
BnaA05g25790D	1.22546	20.0134	9.30544	1.84619
BnaA08g29070D	1.4028	19.9207	12.3858	1.65134
BnaC01g10210D	1.25093	20.0242	14.6025	2.02293
BnaAnng07270D	0.963877	15.9947	12.2502	2.192
BnaC04g04970D	0.797967	28.414	15.5519	2.71219
BnaA02g35970D	1.24313	18.8072	7.31632	0.301802
BnaA07g11550D	0.792361	19.2638	8.29468	0.807939
BnaA09g04550D	2.76722	17.5804	8.4973	0.752432
BnaAnng05970D	2.30042	17.8529	9.04869	0.412421
BnaA02g29640D	0.457859	15.0111	18.0965	0.649546
BnaC03g66160D	0.556774	14.2265	20.7732	0.756961
BnaC07g17250D	0.376629	17.7582	16.8459	0.197835
BnaCnng19670D	0.0259025	16.5159	18.8234	0.422588
BnaC02g24190D	0.213238	18.1644	15.1697	0.869723
BnaCnng32390D	0.177699	14.3167	10.3211	0.724769
BnaA06g36620D	0.208037	24.5524	33.5803	0.15556
BnaA08g23120D	0.0783137	20.2103	33.2744	0.165622
BnaC08g37760D	0.606473	20.2319	34.6047	0.249857
BnaC08g13060D	0	25.2137	24.3709	0
BnaC08g48320D	0.00877737	16.5964	25.8343	0.047733
BnaA01g01100D	4.96111	16.5925	23.4432	5.34247
BnaC07g45650D	5.52536	14.1389	22.2158	4.59846
BnaA07g30260D	4.77354	15.6479	19.0882	5.07622
BnaC03g03740D	4.75491	15.0215	20.5526	5.0177
BnaC05g04710D	4.57444	15.1046	18.8406	4.28204
BnaA07g28460D	6.09411	15.7784	22.0641	3.502
BnaC05g36990D	4.60721	14.4997	26.0506	3.88448
BnaA02g16070D	4.78895	18.0266	20.8617	3.96509
BnaA09g27290D	5.0053	18.9031	18.251	4.12421
BnaC01g04870D	4.84687	20.847	19.2315	3.98118
BnaC02g47660D	6.01953	18.3826	18.8686	3.74694
BnaC06g36730D	5.43079	17.7753	17.7889	4.61463
BnaA01g12930D	2.98264	18.1961	23.002	4.6269
BnaC06g33710D	3.13463	16.4845	21.3754	4.05547
BnaA07g21320D	3.43607	17.3022	20.1122	4.51578
BnaC08g30870D	3.65617	16.8437	17.8629	4.65345
BnaC09g25280D	3.80846	16.1368	18.5059	4.45562
BnaA03g11980D	3.55397	18.7907	19.3941	3.09235
BnaC06g35790D	3.18686	19.5577	18.2458	3.20028
BnaC08g40500D	3.37345	17.2492	16.798	3.38802
BnaC01g04230D	2.90935	18.5047	19.1775	3.73785
BnaA02g27630D	2.90004	21.8578	23.0514	5.50973
BnaC08g34190D	3.2778	21.7891	22.4151	6.2212
BnaC08g38450D	3.38646	21.1944	22.3775	6.17362
BnaA05g18280D	3.63878	22.558	16.4145	4.76041
BnaA08g04440D	3.53698	21.4182	18.7515	4.88471
BnaC03g49380D	3.43755	20.8503	17.0253	6.65621
BnaA08g26050D	3.93953	22.31	22.0061	4.95467
BnaA09g27480D	4.23506	26.1678	19.8905	5.8634
BnaC05g01200D	4.19336	19.9695	20.8122	6.35745
BnaC05g15340D	4.71067	20.8577	20.4419	6.55161
BnaC03g51620D	4.88985	22.6216	19.5581	5.05058
BnaC07g48780D	5.39591	27.1972	18.7701	5.1267
BnaA02g27200D	5.37301	17.1275	14.3906	4.8281
BnaC07g42560D	5.72377	17.979	15.716	4.91793
BnaA04g03570D	5.88079	15.1537	16.7489	4.40792
BnaA09g31560D	6.60326	15.056	16.7465	4.48872
BnaAnng04440D	6.07178	14.2467	16.0737	5.28715
BnaA04g05160D	5.25067	15.4953	17.8554	5.83454
BnaC01g04860D	5.38013	14.9215	18.6349	5.81608
BnaC06g23720D	5.44974	14.3131	16.7819	5.68919
BnaC03g07940D	5.45801	13.1172	13.9957	5.15858
BnaC06g32250D	4.51333	15.9087	14.702	4.89108
BnaC09g17380D	4.42663	14.7974	16.8066	5.57091
BnaA06g17770D	7.73664	16.7929	19.473	4.68987
BnaC01g24140D	6.01051	15.6363	19.9507	4.8248
BnaC07g02890D	6.19908	14.9869	20.2674	5.07592
BnaC04g01970D	6.91779	15.1847	21.0407	5.27813
BnaC01g29070D	6.16352	13.3442	19.2883	5.17404
BnaA03g57320D	4.87219	22.7029	12.8184	4.74553
BnaC06g24210D	5.49989	16.4893	14.5795	5.77043
BnaCnng47320D	5.64494	18.6599	14.4458	6.65651
BnaA01g02740D	7.19244	27.4113	24.3085	6.89031
BnaA04g18600D	8.13962	26.4815	20.4815	7.1907
BnaA10g24240D	9.00545	24.2209	22.745	8.23996
BnaA05g21460D	7.72002	28.0287	19.6466	9.88728
BnaCnng05950D	6.94661	29.2911	21.1804	9.9027
BnaC03g19510D	6.73682	27.2192	17.5929	8.11228
BnaC04g04480D	6.87922	25.2271	18.7458	7.64476
BnaC05g34410D	6.0156	27.4598	20.4906	8.03625
BnaA01g10350D	7.41355	22.4131	23.4182	7.22201
BnaC03g39980D	6.62001	23.2189	23.971	7.26523
BnaC03g58870D	6.88846	23.7929	25.3841	7.25802
BnaA07g31840D	7.2162	20.8359	24.7117	8.19759
BnaC08g02330D	7.18858	23.7243	27.9927	7.81417
BnaCnng18770D	6.39803	22.7138	27.2389	8.0684
BnaC07g22090D	5.92689	22.7113	22.8381	8.45349
BnaA01g22050D	6.22178	28.3199	27.4689	9.08538
BnaA05g22360D	7.11221	28.1695	28.1343	8.96227
BnaC06g35390D	6.56856	28.5372	26.2839	8.0238
BnaC06g36740D	6.73888	29.643	23.2272	8.74059
BnaA01g08860D	7.09991	23.1468	20.0411	8.72452
BnaA05g29790D	6.79041	19.9404	18.7346	7.71406
BnaC06g07650D	6.56347	21.1013	16.9128	8.40853
BnaA07g04890D	6.11872	24.9101	18.3698	7.12582
BnaA10g18410D	5.57611	21.8061	19.844	7.26445
BnaA07g34160D	6.46869	22.2958	16.2431	7.16167
BnaC06g38780D	5.94419	20.7009	15.5817	6.81613
BnaA07g32290D	5.98134	18.8471	21.2999	6.35767
BnaA08g17810D	5.95191	17.219	18.7792	6.83995
BnaC01g16890D	6.69829	16.8017	23.8877	6.34979
BnaC05g35610D	7.12064	21.5052	21.2816	5.81745
BnaA01g05060D	4.2794	26.8734	16.5682	8.6256
BnaC09g28720D	4.67191	32.3472	15.9517	8.76296
BnaC02g15270D	5.53735	31.0801	15.6426	8.11237
BnaC07g35520D	5.60044	28.4958	15.636	8.56979
BnaA01g34500D	4.79849	38.2932	18.1063	8.37121
BnaC01g02210D	5.83326	35.2832	21.0747	8.5421
BnaCnng00330D	5.52974	32.7619	18.7918	7.90577
BnaCnng09850D	6.04175	32.4646	17.8681	7.65203
BnaC02g20240D	5.77698	30.9079	18.7278	6.0869
BnaC07g18360D	7.01439	33.7175	20.8751	6.64188
BnaA01g03010D	2.81926	41.2801	14.4763	2.90867
BnaA07g28670D	2.54266	31.1196	10.6851	2.83271
BnaA01g37320D	2.36832	23.5386	12.4606	4.31043
BnaAnng05520D	1.98424	26.0598	13.0403	3.89086
BnaA03g14760D	2.99282	24.6069	15.1596	4.11974
BnaC06g31250D	2.36383	26.8992	18.0653	3.80574
BnaCnng45760D	2.49279	26.3524	19.3103	4.24653
BnaC01g06660D	2.33554	24.0841	6.67862	5.2696
BnaCnng72960D	2.31616	24.8855	8.22153	5.85846
BnaA01g02650D	2.59403	18.5832	15.1588	4.39344
BnaC03g31780D	2.5877	15.5163	14.0427	4.05816
BnaC05g25530D	2.73317	16.117	15.3503	4.10702
BnaC06g31020D	2.74025	16.874	12.7988	4.08458
BnaC02g06510D	2.53326	14.6875	16.0487	5.09336
BnaC06g31300D	3.00506	14.893	12.69	5.63372
BnaC02g21720D	3.17868	19.4685	13.5203	4.93456
BnaC04g30430D	3.27721	17.1537	13.4354	4.76819
BnaC03g39740D	3.4172	20.1342	11.9439	5.1248
BnaA02g22480D	3.98663	12.755	11.0561	4.8438
BnaC08g38820D	4.31813	12.5164	11.7144	4.44003
BnaCnng40170D	4.24946	12.8825	11.7979	4.39617
BnaC03g40620D	3.39849	14.7742	10.956	3.75793
BnaC08g26820D	3.80046	14.0768	12.6362	3.77581
BnaC03g59280D	4.37545	14.8985	12.8579	4.40471
BnaCnng53800D	4.0637	15.8729	12.594	3.94997
BnaA04g21040D	2.59689	13.0099	15.6775	2.66596
BnaC07g39290D	3.22576	14.0907	16.0929	2.40013
BnaC04g32770D	3.74366	12.7229	14.0521	2.70442
BnaA07g37620D	3.432	18.8119	17.5773	2.5274
BnaA10g07280D	3.25889	19.3832	13.651	2.93714
BnaCnng36580D	2.71058	18.4744	14.3679	2.3451
BnaC05g12860D	4.973	15.9804	13.5229	1.95714
BnaA01g06120D	3.12505	9.26894	10.419	2.56991
BnaA03g15120D	3.13066	8.73817	10.0074	2.94666
BnaC04g55870D	3.12212	7.53177	10.9577	2.93042
BnaA06g40840D	3.49234	9.17382	10.0006	3.48187
BnaC02g42280D	3.34256	8.97425	9.98886	3.27758
BnaC03g17770D	3.52068	8.31504	9.13235	3.32515
BnaA01g23940D	2.51978	9.51623	8.81841	2.49146
BnaC07g45020D	2.53096	9.19466	10.8887	2.41138
BnaA03g47360D	3.11512	10.9403	9.27314	2.37385
BnaA01g28790D	3.34233	9.90812	13.3983	3.92515
BnaA02g18410D	3.50129	10.1684	11.1965	3.45389
BnaA07g31490D	3.20838	10.8579	10.6936	3.45556
BnaC01g28220D	2.84111	11.1272	12.1525	3.14733
BnaC03g13180D	3.4614	11.19	12.134	3.12128
BnaA08g13020D	2.55231	9.61492	11.2758	3.49608
BnaC06g39660D	2.56686	10.3161	10.9563	3.36327
BnaC06g35280D	2.95736	9.55679	11.0368	3.31602
BnaA02g03730D	3.28228	11.7682	10.2982	3.44566
BnaC04g42730D	3.31594	12.1692	10.1727	3.36203
BnaCnng66830D	2.76194	11.8704	10.2011	3.49097
BnaA07g03060D	3.24591	12.4474	11.2742	3.91233
BnaCnng39500D	3.40672	11.302	9.66088	4.171
BnaA03g50100D	3.99646	11.8393	10.2243	3.3368
BnaC06g30620D	4.40099	10.1719	11.1039	3.46189
BnaA01g16400D	4.77565	8.75223	15.1517	1.96292
BnaC07g43540D	5.06428	11.5237	16.2669	2.15308
BnaA02g10860D	6.53352	9.80017	19.8744	3.09818
BnaA01g29290D	3.90606	14.4727	17.2773	3.78866
BnaC08g36090D	4.02958	13.8562	19.8657	3.60253
BnaC09g44950D	3.98794	12.2295	18.7641	3.46891
BnaA02g06880D	4.76541	13.9822	14.4767	3.10075
BnaA02g27550D	4.40583	15.7615	14.4354	2.98549
BnaA03g10480D	4.78233	13.8964	17.4664	3.02997
BnaA05g27840D	4.47143	12.7199	13.413	3.86853
BnaA10g00160D	5.11198	11.9939	13.1796	3.55308
BnaC04g42720D	5.74783	12.2515	16.0571	3.46322
BnaA03g29910D	2.67263	11.2557	15.3591	3.50143
BnaC06g33920D	2.74519	12.5237	15.1175	3.15802
BnaC04g09300D	2.79079	13.7166	15.7604	3.55202
BnaA09g52740D	2.56576	9.68986	15.7194	3.41352
BnaC08g39940D	2.52143	11.0848	19.1618	3.47072
BnaA05g31630D	4.04079	8.65738	13.5928	2.72041
BnaCnng06490D	3.43505	8.44265	15.7553	3.02788
BnaAnng00020D	3.62185	7.26281	18.1401	2.61455
BnaC05g44260D	3.99784	10.6576	18.4591	3.30378
BnaC09g46810D	3.70744	10.0258	16.8782	2.80024
BnaA06g10400D	2.70435	9.36214	17.9075	2.29793
BnaA07g02860D	3.57074	9.33203	18.7426	2.28886
BnaA01g13440D	1.39855	18.0637	14.6216	3.42252
BnaA03g27250D	1.15081	18.8333	13.0402	3.21608
BnaA06g04110D	1.36469	13.5067	12.1195	4.37182
BnaC04g33740D	1.69743	14.2846	13.8824	3.82514
BnaC02g48180D	1.68195	15.3787	11.6584	2.88846
BnaC06g17270D	1.66997	13.4084	11.5536	3.04566
BnaC07g12990D	1.3804	14.733	10.2146	3.67184
BnaA03g15380D	2.21741	17.2241	13.6003	3.46129
BnaA10g13160D	1.86205	16.0095	14.1277	3.44721
BnaCnng46720D	1.74449	19.084	15.6581	3.88962
BnaA04g20290D	1.78035	14.5275	9.35847	4.89927
BnaA10g24610D	1.69143	11.2272	13.2928	4.36398
BnaC03g67380D	1.83826	10.3904	11.5213	3.64884
BnaC06g03650D	2.09431	10.6257	12.9786	3.57208
BnaC03g60530D	0.998637	10.8115	10.2517	3.1227
BnaC08g37160D	1.62014	9.25076	10.6294	3.34331
BnaA02g01520D	1.68724	10.7462	20.4662	3.49759
BnaA06g02800D	1.549	13.8018	19.1704	2.95378
BnaA09g29730D	1.77176	13.5206	19.0609	2.98434
BnaA02g21850D	1.07586	13.017	19.1744	3.00663
BnaA05g10680D	1.22126	13.8491	21.5791	3.14523
BnaA06g09200D	0.976698	8.06291	16.1357	2.45145
BnaC08g35620D	1.14726	9.35951	18.1532	2.71438
BnaC06g34300D	1.60416	7.9899	15.521	2.56022
BnaA09g41620D	0.772658	9.48357	14.8143	3.32647
BnaA01g22920D	1.08992	15.3427	22.6082	2.48116
BnaC05g49970D	1.13221	14.128	24.429	2.36295
BnaC04g51450D	0.708809	14.0218	20.425	2.11087
BnaC04g35710D	0.852262	20.2183	26.7752	2.39729
BnaC09g41020D	1.053	19.7366	21.3088	2.99576
BnaA05g19210D	1.66745	16.8919	22.4875	2.65967
BnaCnng43940D	1.72622	19.1231	26.5812	2.34687
BnaC05g35820D	2.42966	18.7595	23.6732	1.98194
BnaC06g43210D	2.20491	18.2516	20.5684	2.11673
BnaA07g30200D	2.57229	15.9121	18.8222	2.64023
BnaA09g43510D	2.11197	14.338	22.0477	2.25604
BnaAnng17540D	2.62908	12.5082	23.291	2.83373
BnaCnng11220D	2.37871	13.0385	19.6799	2.6276
BnaC04g28670D	1.35516	18.6235	26.8471	5.06661
BnaC05g50000D	0.790346	18.4396	26.1196	4.01151
BnaA01g11240D	2.34154	10.9174	23.897	4.00877
BnaA01g19270D	2.23708	12.8476	21.2845	4.08482
BnaA04g13340D	2.34392	14.8747	25.0248	3.88512
BnaCnng44030D	1.81154	15.5916	27.4217	3.72108
BnaA05g02280D	1.72622	13.0385	25.3571	4.54706
BnaA03g47120D	2.13238	14.1753	29.435	2.97389
BnaA09g28200D	2.3336	12.9368	38.0407	4.17764
BnaA03g28150D	2.11598	20.1949	23.53	4.50472
BnaC04g27770D	2.5058	18.668	23.5888	4.07063
BnaA05g09030D	2.84392	19.3486	31.0387	5.58486
BnaC01g04020D	2.57033	16.9038	27.5355	4.81998
BnaC02g16730D	2.56007	15.276	31.1912	4.5943
BnaA07g28650D	2.50004	19.198	28.7038	4.0787
BnaC09g10960D	2.54717	18.2617	34.4898	3.75861
BnaC07g16020D	2.90855	21.5001	31.2382	3.44797
BnaC07g45900D	3.16209	20.8831	30.1064	4.06752
BnaA04g21290D	5.42928	11.8787	31.3199	2.80427
BnaA07g09260D	1.80578	8.92297	27.1726	2.86803
BnaAnng17910D	1.73324	11.5131	26.9982	2.25615
BnaA07g13320D	1.6912	10.5524	36.6496	2.53253
BnaC05g11360D	2.46666	9.70866	43.3561	1.57064
BnaA03g49880D	4.91922	16.3208	25.585	2.03138
BnaCnng06580D	4.51453	17.4722	20.765	2.60111
BnaCnng43140D	3.61733	14.0015	24.361	2.13519
BnaA06g25680D	3.10719	21.9481	24.0164	2.11218
BnaAnng37890D	2.98104	21.7021	22.5264	2.48524
BnaC03g58590D	3.6584	21.755	22.4283	2.50062
BnaA06g09790D	3.6126	20.0338	27.0488	1.14319
BnaA07g28640D	4.15051	22.753	18.6416	1.50104
BnaA01g04150D	2.96699	39.5532	59.6525	15.3593
BnaA06g22900D	3.57013	42.8195	47.1106	11.041
BnaC03g74760D	3.54546	38.4995	60.205	8.09928
BnaA03g55280D	1.50585	41.0573	49.9576	10.2863
BnaC01g15640D	4.18819	54.5407	41.9703	9.23359
BnaC05g39710D	3.34697	53.4116	37.6518	8.35365
BnaC05g22250D	2.7312	62.5132	45.1644	9.67682
BnaA02g35330D	6.96338	40.4782	62.3825	9.09578
BnaC03g52400D	5.84732	42.208	56.922	8.88958
BnaA05g10700D	5.84379	35.5866	48.5162	8.84921
BnaC08g28520D	5.24137	34.7183	59.5665	7.94667
BnaA03g38210D	5.57523	35.774	51.9217	5.81013
BnaA04g13920D	5.78906	33.1415	57.1573	4.96591
BnaA10g17590D	6.27036	40.8955	52.4623	4.93246
BnaA03g50060D	3.53725	22.391	71.2285	8.18562
BnaC03g59110D	3.3156	26.1564	62.9982	5.48438
BnaA02g12540D	3.68272	50.3862	69.9076	4.43665
BnaC01g31340D	3.9209	39.2628	67.6785	4.47452
BnaA05g31720D	2.45359	40.9107	58.2581	5.10176
BnaC05g42010D	2.50051	36.1568	56.6987	5.10862
BnaCnng64020D	2.92548	37.0948	65.8026	5.7066
BnaC05g23060D	2.43859	47.2286	58.4037	4.71803
BnaA03g15910D	4.9606	48.3967	50.3828	6.09569
BnaC06g10980D	3.94564	51.3778	44.9682	6.20244
BnaA09g27230D	5.2537	58.4212	50.7395	4.88081
BnaA05g04380D	3.78582	61.1073	58.6324	6.62764
BnaC09g37560D	3.84892	61.0357	61.9362	5.92693
BnaC08g19310D	4.10474	54.5913	62.6418	7.44079
BnaA08g31640D	4.35379	55.8783	75.6809	7.31193
BnaAnng08350D	4.72302	49.7863	75.1072	7.12233
BnaC06g38740D	4.75366	43.3954	62.4012	7.08826
BnaC07g43490D	5.37661	45.4253	67.1964	6.10402
BnaA02g16020D	1.5241	72.4714	82.2431	4.59007
BnaCnng06000D	1.57471	84.7558	75.3147	7.07806
BnaA08g15760D	2.75072	68.7611	55.0695	5.87672
BnaC01g09990D	2.61265	84.2802	43.2307	4.21802
BnaC02g21440D	2.58294	112.917	59.2979	6.03729
BnaA05g34850D	3.17345	66.8002	86.9465	7.44657
BnaC08g15650D	3.03576	55.5259	103.077	9.38748
BnaA08g17540D	2.61465	56.7923	125.167	5.24173
BnaA07g20110D	2.99049	116	140.919	8.69334
BnaA10g22680D	3.35033	54.3651	114.72	16.7621
BnaC05g18050D	2.90899	91.1754	66.194	14.5013
BnaA01g06800D	8.03968	36.8496	53.059	8.76627
BnaC09g28190D	6.99859	40.1282	46.9713	8.39989
BnaA05g01330D	7.72552	44.1384	42.2427	9.93092
BnaC01g04240D	7.35719	39.4934	45.6171	10.5956
BnaC09g47290D	7.22394	38.3887	43.9	9.93985
BnaC03g39170D	8.55949	45.7873	48.7689	10.4173
BnaA03g10420D	8.97779	32.8958	46.0066	8.53562
BnaC01g36720D	9.6697	35.4815	40.6776	9.09342
BnaA01g16890D	8.50321	48.4516	32.2406	9.93798
BnaA02g06790D	7.58034	53.3821	32.2381	8.46914
BnaA08g15240D	5.53335	48.4924	37.9458	9.93401
BnaA09g03440D	6.15433	50.6422	44.302	9.38748
BnaA10g01100D	5.99043	46.2337	45.6758	8.82931
BnaA02g24410D	7.66271	45.0781	47.373	13.2226
BnaC03g25800D	8.04869	43.2995	47.2667	14.3621
BnaA07g32990D	7.63026	38.046	41.263	12.3857
BnaA09g11070D	5.84036	39.745	54.3432	12.7844
BnaA04g06030D	5.6465	60.8462	45.457	12.1292
BnaA10g13120D	6.81165	53.2733	44.6294	14.4766
BnaA09g27300D	6.59774	42.6483	33.9453	13.3037
BnaC01g28450D	6.29266	46.7907	37.4764	12.5462
BnaA04g03610D	4.18779	35.5851	25.8527	10.8532
BnaC03g19250D	3.93882	33.6447	37.6033	12.9488
BnaC05g11320D	3.60827	33.8034	42.618	10.6098
BnaC09g42830D	5.02605	38.5317	35.702	10.3149
BnaA01g12340D	6.96096	81.2256	38.695	17.0347
BnaC06g19170D	8.38162	56.6256	24.3412	15.0987
BnaA10g24230D	5.43965	75.2475	27.3993	11.9118
BnaCnng70940D	5.98965	58.3949	20.4708	8.36692
BnaA09g30360D	6.10422	76.2375	37.3207	6.40623
BnaA10g25850D	7.78128	53.9638	38.266	6.58813
BnaAnng26610D	8.90364	76.458	52.8311	8.43021
BnaC06g36030D	7.58228	74.3608	44.381	9.52306
BnaA03g42110D	10.2094	47.2444	41.0695	14.9288
BnaC04g05790D	8.88202	45.6614	36.7097	13.1155
BnaCnng48830D	9.31924	45.1613	36.1852	12.7252
BnaC08g32840D	9.58187	55.4559	42.0107	12.0067
BnaCnng35300D	9.58198	49.5247	44.3003	11.7915
BnaC02g46240D	9.79766	35.3343	35.753	11.9806
BnaC08g32100D	8.84533	37.353	34.9227	12.7439
BnaC05g08840D	10.2879	34.3788	40.7946	12.0659
BnaC06g21740D	9.88651	36.1001	43.4988	12.8123
BnaA06g11510D	12.1834	46.4937	30.2605	12.5134
BnaCnng23400D	13.2018	40.4497	33.8594	13.0906
BnaC04g00380D	12.177	47.1726	30.2449	15.6022
BnaC05g16560D	9.99113	42.6714	32.149	16.2147
BnaA04g17230D	11.9361	36.4521	42.4658	10.3562
BnaA09g47670D	12.3776	36.4554	42.2708	10.9364
BnaC06g32670D	11.76	34.1437	50.453	10.6588
BnaA04g26460D	15.5886	38.1289	42.7861	13.3527
BnaC07g26650D	13.8791	40.3691	41.0898	14.1305
BnaC08g29410D	13.8349	32.68	44.0521	12.5958
BnaC07g22870D	12.907	37.0028	37.8988	14.7716
BnaC07g28900D	12.0069	33.8101	36.0062	12.8678
BnaA04g21410D	14.0195	69.8386	35.7997	12.7068
BnaA07g27670D	12.587	53.082	43.0147	11.6366
BnaC01g05620D	12.3947	55.3622	41.1898	12.1977
BnaC09g48850D	11.4805	51.3731	32.7739	10.0339
BnaA07g29470D	14.9573	47.7632	47.6854	7.35096
BnaA03g26510D	10.9698	30.096	37.4323	11.1539
BnaC03g21720D	11.9469	31.2139	38.672	11.2293
BnaC01g14030D	11.1754	33.1934	40.5046	10.7598
BnaA09g23020D	10.8953	29.708	35.5752	9.47128
BnaC09g48860D	11.6777	30.4961	38.6957	9.89739
BnaA04g27220D	9.30509	32.0069	33.5287	11.4034
BnaA08g17380D	9.55219	31.4454	38.8941	10.8243
BnaC03g26780D	10.8665	36.334	34.7922	10.0835
BnaA04g04420D	10.8552	29.3984	31.1543	8.26938
BnaC04g53300D	11.1076	36.0597	28.6891	8.6628
BnaC07g25850D	10.6404	22.8501	27.7588	8.47406
BnaC07g41210D	11.4054	25.9824	28.7432	9.81957
BnaAnng07990D	10.4635	34.4671	33.8273	5.80055
BnaC08g48340D	10.28	28.6068	42.1269	6.46265
BnaCnng73370D	12.0581	33.3491	42.3023	6.58228
BnaA04g23090D	11.0469	33.6041	28.9898	11.5613
BnaA09g28080D	8.64642	37.5218	24.664	10.806
BnaA10g28460D	9.82849	37.8146	26.7241	11.3955
BnaC06g26260D	7.32193	32.1979	23.3643	12.477
BnaA04g17580D	6.34566	29.8645	45.2462	6.89187
BnaA05g30860D	6.60807	28.6988	39.9462	6.37876
BnaA09g36820D	6.84081	30.2928	40.8744	7.69041
BnaA05g26870D	7.91546	25.1279	50.4762	8.11007
BnaA07g14030D	5.16088	21.2388	33.8754	7.97453
BnaA07g34120D	6.09631	25.8304	29.8573	6.89757
BnaC06g37510D	5.2372	25.4736	31.1878	7.45043
BnaA07g18150D	5.55665	25.5376	33.4478	9.56307
BnaC03g58440D	5.90954	27.1521	33.9947	9.00341
BnaAnng20820D	6.76042	24.1615	37.6841	9.39453
BnaAnng31370D	6.32796	30.0875	32.5059	9.69055
BnaC06g17080D	6.61762	29.6613	35.3595	9.52776
BnaC07g24080D	7.21129	29.64	32.4285	9.15454
BnaA09g35490D	5.5389	30.0452	39.1115	8.69363
BnaC09g20440D	5.54501	29.9941	33.611	7.96276
BnaA05g27280D	7.17832	27.6462	33.5122	7.07547
BnaA08g26630D	8.55079	25.2052	32.0064	7.36808
BnaC01g02130D	6.95275	20.3126	28.7059	5.54869
BnaC02g45360D	7.01715	24.3194	33.0018	5.40737
BnaA06g35100D	6.06206	39.3071	29.2969	6.33655
BnaC03g77080D	6.10157	38.2482	31.6178	7.3831
BnaCnng30830D	5.77795	34.961	30.0221	7.28354
BnaC04g26710D	7.88623	33.7049	34.8408	8.82615
BnaC08g25010D	7.67902	38.0579	33.5703	7.1481
BnaA10g28450D	7.93611	36.9988	25.5274	5.85194
BnaC08g22360D	8.51898	35.0515	24.4676	5.60811
BnaC03g47880D	6.73224	31.9442	28.9129	5.63249
BnaC07g45620D	6.70603	30.1842	30.8491	5.5047
BnaA04g20270D	7.09092	105.843	54.9272	2.75441
BnaA07g32020D	12.7916	126.614	40.3263	4.20643
BnaC09g13960D	9.14448	115.245	31.566	3.2232
BnaA01g09740D	9.26079	61.018	96.3426	8.74688
BnaC09g40960D	8.61465	58.8767	76.7445	8.22594
BnaCnng45550D	8.0872	71.3767	77.9278	9.24683
BnaCnng29300D	7.04871	66.4576	76.5311	5.42127
BnaA02g15990D	6.18244	58.3859	80.7667	8.87055
BnaA04g13330D	5.5686	54.363	84.1408	7.9419
BnaAnng09500D	5.38967	61.5666	88.0083	12.2125
BnaAnng23990D	5.09965	68.7613	98.5117	11.2769
BnaC08g48490D	4.81181	80.9309	72.0263	8.24026
BnaA02g02710D	11.8976	43.5869	46.0777	13.648
BnaC04g03810D	11.1148	40.6722	51.0952	12.3999
BnaC05g08640D	10.2346	44.1593	49.2318	12.5419
BnaA03g13640D	9.43293	47.303	49.7025	16.4281
BnaA06g23800D	10.323	48.5812	61.2878	15.1226
BnaC07g49750D	11.158	51.1151	63.4582	15.263
BnaA07g31570D	10.4256	50.18	61.2067	13.6865
BnaC08g34580D	10.863	46.8639	61.4953	12.6115
BnaA07g00260D	11.7114	42.4556	52.0056	15.3749
BnaC03g58140D	12.3056	42.2601	59.5631	14.2258
BnaA02g23180D	10.7612	60.9036	84.7502	12.6155
BnaA04g04400D	11.7265	56.6422	66.1784	12.8648
BnaC09g36590D	12.1278	58.9331	69.8708	12.8978
BnaC02g46610D	9.78722	63.8515	61.7883	11.1646
BnaC09g52550D	9.40909	56.1481	67.9801	9.66845
BnaA08g23150D	13.0088	48.3295	57.64	10.714
BnaC09g34800D	13.4999	51.2443	66.6925	11.7587
BnaA09g35010D	11.3316	46.0177	60.6929	8.20188
BnaA10g27930D	10.4473	46.1964	70.6648	7.99398
BnaC01g08190D	8.47705	45.2485	77.4155	9.83158
BnaC01g08130D	9.40729	33.8942	59.2624	10.7316
BnaC05g21010D	9.11262	37.7951	66.792	10.8356
BnaC07g42220D	11.4793	39.8543	69.6125	12.4854
BnaA03g02550D	8.22674	50.9575	57.1754	8.46659
BnaC02g45660D	8.24821	45.751	62.1352	9.42338
BnaC07g10320D	7.32067	58.2924	56.5902	8.03418
BnaA03g48740D	7.86387	58.9146	69.4324	13.8205
BnaA06g28700D	7.4924	49.1775	64.5739	14.0378
BnaC03g47100D	7.26208	56.3412	83.9147	11.9088
BnaC06g19910D	6.54922	68.8497	70.4217	11.911
BnaA02g22690D	9.83848	45.6346	91.1523	17.0565
BnaC04g34970D	11.6425	43.3029	83.0386	16.0684
BnaA07g28840D	9.4975	59.8024	82.9169	20.2907
BnaC04g50490D	9.97168	47.9936	67.0148	18.9555
BnaA06g31650D	9.8695	51.8763	107.945	18.2829
BnaC05g14810D	10.8318	60.5432	104.146	14.4178
BnaC08g37780D	10.4963	65.7024	101.734	15.4805
BnaA01g21080D	12.2555	57.3275	55.7613	14.9081
BnaA06g30520D	11.8892	57.8234	53.5523	13.7658
BnaC07g26270D	12.5877	58.9649	49.7065	13.9808
BnaA10g13130D	11.4622	65.1965	56.927	15.9635
BnaC09g22320D	13.3687	64.9137	57.4346	16.3138
BnaA06g25550D	12.2105	67.5384	46.6127	13.0487
BnaA07g28600D	12.1675	76.7448	53.2869	15.549
BnaA09g01830D	12.7219	79.5937	51.4783	12.8325
BnaA02g33910D	8.82732	82.5266	55.6316	17.5348
BnaC08g48860D	9.94527	92.4378	63.9662	14.6253
BnaA07g38570D	9.85232	65.0436	51.8099	16.9734
BnaC09g28710D	10.2496	74.6662	54.0553	14.3447
BnaCnng66020D	8.91345	67.466	53.877	14.1464
BnaA10g07630D	9.02439	60.0118	62.3947	14.2793
BnaC07g27240D	9.57533	59.7875	56.0402	13.4193
BnaA02g18180D	10.722	66.9165	59.0037	20.9786
BnaC05g14690D	10.1164	58.5468	55.0386	21.5858
BnaA03g21390D	11.1924	59.6795	42.2248	17.0096
BnaA09g40400D	13.2645	67.0348	47.9752	16.8236
BnaC06g31880D	12.8162	64.046	47.4124	20.3436
BnaA02g35010D	13.0171	47.5205	58.4418	16.0528
BnaC06g31180D	13.8142	48.8829	57.7214	18.4816
BnaA03g50240D	12.1102	50.9176	62.273	19.0725
BnaA02g10970D	11.2526	81.6069	61.2353	11.3159
BnaA03g22360D	12.8423	78.739	73.3102	12.0169
BnaC03g51560D	12.6632	83.7608	81.5916	12.5225
BnaC04g35420D	11.662	79.1236	77.0541	15.2183
BnaC04g52120D	12.4903	71.6599	68.293	16.2654
BnaC08g34740D	11.0884	67.773	66.1117	15.7573
BnaC05g12500D	16.843	60.9334	71.0919	12.2818
BnaC07g28040D	15.1966	69.9929	70.4475	14.7434
BnaC09g01270D	18.0232	74.4546	76.698	13.4412
BnaA03g50900D	13.2154	70.9166	71.382	20.7535
BnaA04g05470D	13.8496	73.3691	74.3302	20.0018
BnaA04g07520D	13.7024	87.0582	82.7874	20.1514
BnaC02g29610D	12.8948	88.0711	76.7932	20.7528
BnaC03g21360D	13.7108	86.2608	74.5721	17.5199
BnaC03g17800D	16.205	83.3687	71.4869	18.7204
BnaC04g29740D	15.8824	82.5165	81.6279	20.5256
BnaC08g18280D	14.4381	86.4695	85.934	22.5426
BnaA08g18750D	13.8163	68.0884	87.4345	18.4803
BnaC04g28220D	13.796	75.2826	84.5199	19.6195
BnaC07g16820D	14.7553	62.8045	91.4404	19.9739
BnaA04g17200D	16.3974	79.4446	55.8575	23.2705
BnaC06g43940D	17.6201	80.026	63.9771	26.263
BnaC03g73490D	20.3304	67.1114	62.8268	22.0829
BnaCnng76190D	21.8998	77.5318	58.9604	20.9331
BnaA02g06780D	10.401	92.5209	45.4531	7.79815
BnaA03g02640D	10.6771	116.953	40.9725	8.46472
BnaA03g22740D	17.1764	90.4594	51.6591	9.66444
BnaA02g17040D	18.907	33.6431	63.9442	12.4928
BnaA07g19610D	16.532	50.0318	54.5756	11.9693
BnaC03g31350D	20.5023	47.5049	58.4641	12.927
BnaA03g29990D	19.3087	60.8985	73.0835	20.6057
BnaC03g41610D	18.3192	52.1364	68.1913	20.5708
BnaA05g20960D	21.1854	51.6186	58.6887	20.5644
BnaA07g19850D	20.0255	47.792	69.6865	16.5909
BnaC03g67520D	18.2874	57.4175	51.0677	15.8697
BnaC05g19630D	17.0563	61.083	51.4883	17.8724
BnaCnng47130D	18.015	66.3861	56.3764	14.6687
BnaA03g31960D	17.9502	56.0979	46.4263	19.7187
BnaCnng57400D	15.5752	51.0606	44.3495	19.4476
BnaC04g43980D	16.2688	53.8452	55.2345	18.0001
BnaC07g44600D	16.2809	51.5134	52.0334	19.3926
BnaA04g26970D	14.2716	57.7719	46.2737	13.8251
BnaA06g21090D	15.5772	56.6907	49.7709	12.2105
BnaA09g19990D	16.7465	52.0269	43.8781	13.8984
BnaCnng62240D	16.286	58.8956	43.2738	14.0942
BnaA05g04070D	14.5703	50.2863	45.4408	14.4043
BnaC01g20630D	14.9179	50.3296	45.3383	14.6028
BnaA06g06990D	13.6481	47.8744	46.1669	15.6908
BnaC04g24170D	14.6962	50.5681	46.3186	16.8317
BnaA02g26910D	15.4226	41.7485	125.16	13.956
BnaC05g03430D	25.5111	41.5637	95.8276	12.8638
BnaA01g31330D	8.72006	89.5443	96.7529	20.8315
BnaC03g33180D	9.66026	94.8557	83.6437	18.9658
BnaA09g51220D	7.38437	76.0577	130.484	19.8962
BnaC03g48070D	9.27592	76.37	111.22	17.6209
BnaC01g02240D	7.01623	69.924	98.4573	19.4752
BnaC08g26770D	7.57347	79.6285	99.425	18.8962
BnaC06g37480D	6.75255	100.038	86.8896	18.1675
BnaCnng47370D	5.29688	93.8591	86.2085	14.2098
BnaA06g22030D	10.1825	75.3698	102.141	11.1753
BnaA08g21760D	9.16889	72.0829	87.2888	12.1766
BnaC01g29980D	8.07905	89.0842	94.6058	9.76819
BnaC05g09910D	7.06037	85.4358	100.198	9.42528
BnaA09g44300D	9.47101	84.2906	105.36	12.3447
BnaA10g07620D	9.20024	83.449	111.792	12.9892
BnaC08g36840D	10.0517	101.088	117.569	11.8807
BnaA01g35760D	6.43832	172.319	96.2765	12.4162
BnaC02g26030D	4.39956	128.404	109.197	12.212
BnaC04g49870D	7.3618	121.756	138.255	13.1149
BnaC05g22150D	8.3392	150.647	124.261	17.9541
BnaA09g13580D	4.95297	84.1819	204.958	25.4818
BnaA01g01230D	19.587	87.221	85.5578	13.6459
BnaC01g33270D	18.1714	92.953	95.8127	12.9167
BnaAnng31480D	17.2126	73.0038	114.721	13.1613
BnaA01g26030D	18.9021	82.9029	99.3881	19.3617
BnaC05g11500D	20.7449	102.738	102.809	17.8167
BnaA02g36250D	12.0486	86.6003	139.849	15.412
BnaC01g11450D	13.8631	102.179	142.733	15.4287
BnaC04g01980D	13.475	82.0226	114.324	17.2184
BnaA01g23930D	26.6325	157.533	103.791	15.9543
BnaA06g13250D	22.5044	138.555	126.399	18.0518
BnaA10g12490D	19.1728	142.302	106.651	12.2217
BnaC09g47250D	14.7554	125.578	100.361	13.0328
BnaA09g08020D	23.279	99.1045	65.591	13.618
BnaC03g50570D	19.9933	98.6844	67.6059	16.6569
BnaA01g21090D	18.252	89.6737	115.599	33.7063
BnaCnng78620D	18.6964	94.1451	144.663	35.349
BnaA04g20950D	16.2857	100.09	129.722	21.7734
BnaA06g23830D	16.9274	95.2741	109.284	21.3049
BnaA05g02300D	14.9018	75.4369	128.647	23.1095
BnaA09g31610D	14.5944	84.5807	132.724	19.8112
BnaA07g35800D	19.7167	76.1286	118.133	25.0059
BnaC08g26260D	18.8939	79.7348	120.275	24.9766
BnaC05g43850D	18.7994	90.6031	120.107	26.004
BnaC03g08040D	13.1487	80.586	96.3505	20.9387
BnaC04g44960D	12.6979	76.9785	114.371	24.8211
BnaA03g26490D	29.9045	90.3938	87.1279	23.4012
BnaAnng21280D	29.0004	92.5282	93.3719	26.9647
BnaA06g01060D	27.1128	82.4002	94.458	26.5109
BnaC03g27140D	24.9639	84.2664	95.6952	28.3455
BnaC06g35750D	23.7635	80.291	99.7174	25.6937
BnaA05g14600D	26.8851	113.053	111.817	22.2456
BnaA06g08030D	33.1348	85.0278	134.38	23.8318
BnaC08g17850D	32.3204	86.5821	121.051	27.9817
BnaA07g09120D	26.2332	84.6183	128.879	28.9803
BnaC05g33170D	26.4751	72.0697	90.4729	24.1192
BnaC06g19150D	29.9101	66.6474	92.364	21.3066
BnaCnng31530D	23.1525	65.9547	83.432	20.6521
BnaA01g34910D	25.5001	99.5833	80.9317	27.8346
BnaA08g01300D	23.8568	84.3007	77.5506	28.7714
BnaC01g10080D	25.4658	86.846	77.5364	32.0679
BnaA06g31630D	26.7895	97.2452	72.6858	35.1128
BnaA02g17670D	18.7818	78.1897	78.8073	30.1397
BnaA03g35310D	22.2393	78.7124	83.3565	26.1724
BnaC07g43180D	24.137	78.1363	70.2141	26.8972
BnaA06g13200D	18.2658	111.08	83.5069	34.0023
BnaA09g17560D	18.4206	135.497	98.1895	37.891
BnaA09g26890D	24.3898	114.896	84.8039	36.0486
BnaC09g18860D	21.3569	110.785	81.1661	39.3935
BnaC03g74520D	25.1834	149.557	64.3719	38.9975
BnaC08g36830D	17.3071	148.709	70.8978	23.7009
BnaAnng03830D	31.5633	96.932	122.541	33.1988
BnaC05g13970D	33.6717	88.0693	119.577	35.1601
BnaC08g21320D	31.9071	101.621	120.445	41.0071
BnaC03g52390D	23.6957	96.6799	104.5	33.215
BnaC04g43970D	26.1588	97.9557	107.616	36.6473
BnaC03g73930D	23.8077	109.365	121.412	30.0469
BnaC04g52100D	36.4517	106.717	92.5506	36.4846
BnaC08g45750D	30.8688	132.558	94.639	42.3817
BnaA02g02530D	14.3421	185.524	137.134	28.4037
BnaC01g31020D	13.8498	165.845	152.577	31.9033
BnaA07g08330D	16.5648	170.248	141.708	23.8262
BnaA09g54980D	19.7886	136.928	151.826	26.4641
BnaC09g01630D	21.1061	150.684	133.961	26.1978
BnaA06g09880D	13.4344	127.598	162.475	16.788
BnaA06g11470D	17.8624	106.424	171.752	21.8288
BnaA10g23540D	12.6041	123.038	133.202	24.5118
BnaC07g25000D	14.7821	100.454	144.642	24.9343
BnaC09g35940D	16.7129	125.1	124.639	25.6556
BnaC01g17710D	12.5665	168.576	239.382	27.4001
BnaC09g48250D	14.0093	171.645	214.919	33.609
BnaC07g42520D	10.3533	125.256	254.01	25.7736
BnaC08g18640D	16.9891	93.2743	245.028	32.4809
BnaA08g11220D	16.3689	252.582	146.137	12.9897
BnaC06g21690D	18.1253	266.54	162.221	17.432
BnaC03g66140D	10.918	193.004	206.802	17.657
BnaA02g29610D	48.9768	169.026	129.967	32.1571
BnaAnng10960D	42.7527	159.709	106.474	26.3726
BnaC02g48820D	30.1286	138.235	124.427	35.4272
BnaC08g19190D	28.0911	127.061	120.493	31.0546
BnaC09g16820D	30.4984	170.394	132.166	34.7841
BnaA05g05590D	42.5224	128.175	118.566	37.902
BnaC03g58080D	42.8774	118.68	113.382	36.628
BnaAnng11540D	38.6306	123.767	120.188	36.9632
BnaC01g10100D	37.8504	129.802	125.513	39.6678
BnaA10g13820D	45.4664	114.65	127.667	45.0224
BnaC04g56750D	47.3178	114.877	127.656	41.8307
BnaCnng20380D	51.892	117.855	129.829	46.6521
BnaA05g20490D	39.3954	160.925	175.655	39.4621
BnaA05g29500D	35.1258	145.888	211.997	41.9901
BnaCnng64010D	36.6155	145.173	183.027	30.7613
BnaAnng19580D	49.8551	123.589	191.08	29.0487
BnaA03g13650D	39.3419	172.114	164.742	57.54
BnaC03g66270D	46.303	170.295	161.98	60.4948
BnaC04g40810D	49.5323	150.303	134.095	52.9655
BnaC08g49480D	35.2383	189.228	132.07	55.9501
BnaA07g24050D	38.9117	127.793	164.475	49.3284
BnaC03g69420D	41.7858	124.061	148.069	47.1447
BnaC03g16540D	34.606	149.46	163.894	47.7776
BnaC04g23900D	32.8246	130.485	148.654	46.5764
BnaA09g19570D	39.1479	195.968	207.469	36.2134
BnaC03g19040D	38.9004	229.107	201.445	41.5026
BnaA09g29540D	55.9675	197.104	168.165	34.0662
BnaA07g35260D	19.8088	153.314	148.04	35.0424
BnaA09g53510D	20.1827	164.696	160.924	36.4082
BnaA09g35410D	17.8416	153.472	186.13	32.7405
BnaC05g13120D	27.7164	152.92	199.87	36.3608
BnaC06g40170D	24.8256	175.175	186.031	41.8105
BnaA09g37690D	25.1062	124.004	147.066	35.2065
BnaC07g42440D	23.4482	131.696	151.167	38.1406
BnaC07g44740D	20.192	117.535	153.654	32.3135
BnaC05g01360D	23.1105	120.113	151.98	47.3093
BnaA08g22180D	29.9352	217.468	295.64	32.6702
BnaA09g42610D	30.9651	202.836	298.263	32.953
BnaC09g32750D	24.0631	173.2	258.889	34.41
BnaAnng05950D	29.3834	204.168	203.474	26.8553
BnaC05g21910D	25.4804	204.143	183.325	24.6421
BnaA01g02720D	28.7615	360.508	272.444	41.851
BnaCnng31550D	26.3746	349.354	414.872	37.99
BnaA03g52830D	20.1986	284.36	248.079	36.554
BnaC07g45030D	22.815	267.319	256.583	38.6577
BnaC08g36910D	23.3141	284.366	207.191	36.9149
BnaC01g02250D	20.0742	345.572	214.948	31.1339
BnaA01g06740D	25.3524	229.184	379.792	52.4815
BnaA09g42280D	33.9903	256.845	335.36	52.5935
BnaC01g08120D	34.3736	239.212	310.026	50.922
BnaA04g26410D	26.1614	242.056	207.113	51.7565
BnaA03g55320D	22.5286	259.563	442.348	96.341
BnaCnng09130D	23.2056	198.465	356.571	78.6053
BnaC01g03990D	17.572	174.013	386.043	53.8577
BnaA01g13950D	63.2842	271.867	217.475	54.781
BnaC01g20260D	55.6225	264.633	244.05	59.7148
BnaA07g32970D	46.807	341.34	244.648	64.9
BnaC01g16430D	81.2195	331.429	252.265	71.8989
BnaC06g37490D	61.0977	316.798	284.307	78.0063
BnaC03g22390D	72.5533	224.357	213.725	86.2741
BnaC05g21480D	68.1541	241.365	237.854	75.0345
BnaA02g03050D	62.4465	177.771	195.07	67.6739
BnaA04g02760D	55.2706	139.099	191.678	56.1778
BnaA03g19320D	59.2932	188.524	252.073	54.2569
BnaA06g18440D	55.7342	193.239	288.183	62.8718
BnaA08g21940D	49.0362	230.563	266.323	56.175
BnaA04g27560D	49.7705	183.739	232.119	69.2306
BnaC03g23130D	43.0723	187.132	286.614	64.598
BnaC03g55440D	44.1459	174.773	252.697	50.1874
BnaA03g48730D	79.4059	351.314	301.824	87.3557
BnaA07g30920D	86.592	339.095	265.124	105.166
BnaA08g06880D	94.6185	303.73	277.553	90.3337
BnaCnng63180D	92.255	314.945	301.102	87.6403
BnaA05g28580D	110.652	312.537	324.011	117.303
BnaA06g38950D	98.6861	348.198	358.16	120.585
BnaC08g26910D	102.043	341.035	371.248	117.177
BnaA08g18790D	117.244	312.847	339.505	103.164
BnaCnng73290D	103.194	298.136	351.459	99.9853
BnaCnng38440D	111.81	275.163	320.111	105.807
BnaC08g35060D	79.9043	357.493	467.447	84.7551
BnaA08g18380D	117.688	409.523	383.222	127.831
BnaAnng20740D	116.002	366.08	445.101	127.814
BnaC01g19450D	112.182	322.213	401.516	121.539
BnaCnng62150D	105.642	352.716	411.287	114.7
BnaA09g27780D	137.752	347.22	349.996	107.854
BnaA08g25420D	168.565	399.81	455.922	100.211
BnaA09g24140D	191.477	608.657	631.737	163.86
BnaA10g11500D	109.756	803.398	1490.93	198.987

## Sheet: Table S6
Table S6 79 Genes in Module 14D_G2 and Their Expression Levels.
ID	T-14D-195	CK-14D-195	T-14D-058	CK-14D-058
BnaC04g06240D	32.5743	14.114	0.765856	0.994637
BnaC06g25570D	26.3513	11.4087	1.3183	2.27466
BnaCnng33230D	27.6649	10.8082	1.47264	0.185279
BnaA01g02600D	8.3039	1.11433	0.17081	4.41266
BnaA06g27510D	7.87629	0.985363	0.396481	3.72459
BnaA10g10820D	7.94636	1.00034	0.408897	3.96126
BnaC01g03840D	7.40175	0.863604	0.438933	3.04345
BnaC04g16100D	7.16215	1.26543	1.01834	4.31344
BnaC08g47730D	7.09282	1.40098	0.761639	4.03473
BnaA07g35350D	6.44454	0.270427	0.290165	4.59987
BnaAnng19830D	6.90279	0.218609	0.527771	5.01696
BnaCnng16450D	8.02003	0.471154	0.288881	4.07068
BnaA06g01250D	6.45193	0.669866	1.43752	3.25548
BnaA06g36850D	6.51081	0.740307	1.24825	3.48359
BnaC02g48870D	6.75637	0.817825	1.6234	3.00299
BnaC07g13600D	7.23689	0.582393	1.74079	2.78544
BnaC09g40370D	6.22585	0.505647	1.62766	4.50521
BnaAnng21520D	7.62619	0.263024	1.27	2.69856
BnaC07g17180D	5.9529	0.447398	1.44016	2.65749
BnaA06g33560D	8.26766	0.444782	0.572695	2.40177
BnaC02g46550D	8.91752	0.398556	0.570194	1.79346
BnaA10g12380D	7.3717	0.19134	0	2.27307
BnaA01g06640D	3.95101	0.74607	0.489209	3.80487
BnaA07g38110D	3.91275	0.724359	0.621783	3.75499
BnaC08g22100D	3.41007	0.79324	0.500669	3.37633
BnaA03g54260D	3.86672	0.912693	0.391723	4.2713
BnaA09g06030D	3.50359	0.70569	0.252399	3.81064
BnaC03g23380D	3.30519	1.09613	0.288032	3.55137
BnaC08g48520D	3.03814	0.434616	0.746139	4.69374
BnaA03g04700D	5.77907	0.661372	0.473096	2.85706
BnaA08g11990D	5.57219	0.63053	0.845689	3.57503
BnaA06g24590D	4.07328	1.19441	0.684985	3.40275
BnaC01g30400D	5.28274	1.22304	0.90221	3.7149
BnaAnng13180D	4.13819	0.833509	1.0434	3.15059
BnaC03g22750D	4.74573	0.815761	0.849557	2.8503
BnaA02g09820D	23.6006	3.80289	5.86565	16.6848
BnaC07g39100D	26.3459	3.6879	3.87631	13.4658
BnaA03g59860D	32.6554	2.26287	3.64205	12.6266
BnaA07g28080D	56.8015	4.63698	3.42818	16.4586
BnaA02g19400D	12.9249	4.3043	4.86027	11.3658
BnaA02g32170D	17.832	4.57823	5.65188	13.7698
BnaC07g25170D	20.673	5.16215	4.98175	13.2282
BnaA05g23100D	17.4698	4.05041	6.27761	11.1789
BnaA06g22370D	20.842	5.0535	3.36842	15.9044
BnaC02g41660D	16.5137	3.78389	3.13065	12.9488
BnaC07g50660D	18.8978	4.48865	4.01356	12.8462
BnaA02g33800D	11.6582	6.9608	3.99558	21.5799
BnaC06g05690D	9.50833	8.10451	2.63111	21.6797
BnaAnng30680D	7.45474	5.1523	2.17185	17.5873
BnaA07g27030D	20.4961	6.35419	0.757552	16.4974
BnaA01g14130D	53.2902	8.2728	9.60979	50.892
BnaAnng32620D	68.1474	7.12109	9.16101	38.6946
BnaC03g55550D	64.3375	7.90521	12.6076	37.3707
BnaA03g09270D	66.5005	4.67249	12.6174	64.7172
BnaA02g02830D	45.8412	7.97708	6.09176	47.1887
BnaA09g27350D	48.8029	4.18885	10.9624	23.0974
BnaA10g12770D	53.0435	3.54936	10.086	30.9606
BnaA03g00870D	29.776	8.79574	11.2837	35.5116
BnaA10g21430D	24.4914	9.39236	9.53018	25.028
BnaC02g40850D	31.883	8.12504	8.84917	28.5018
BnaCnng18970D	28.9665	7.09043	8.46598	28.4421
BnaC05g21780D	44.6418	8.8734	10.7766	22.8519
BnaA03g49130D	26.026	5.29995	5.1698	21.7059
BnaC02g10190D	21.4818	6.4918	4.90478	20.2862
BnaAnng35090D	19.1784	4.04711	4.79172	27.129
BnaAnng35100D	22.9913	4.85125	6.44049	30.0146
BnaC05g32510D	22.9422	5.1614	6.50653	25.495
BnaA04g12250D	25.2468	5.11367	3.056	21.6012
BnaC01g17670D	31.2954	5.58121	3.053	21.9829
BnaA06g24560D	25.6568	6.12629	3.75625	21.6491
BnaA05g19130D	36.147	7.10089	6.64056	22.3732
BnaA07g13670D	25.4242	8.54602	7.13205	21.6561
BnaC03g55190D	27.5812	7.45689	6.4801	28.3122
BnaA09g20980D	20.6893	9.72055	6.4491	30.7726
BnaC07g16620D	17.7994	6.21717	6.7048	16.4622
BnaC09g50580D	28.4954	4.7678	9.25714	18.0219
BnaA06g18630D	67.9938	23.9481	15.2313	73.2286
BnaC07g16950D	58.599	19.6523	20.2432	49.4183
BnaUnng04460D	83.9321	20.7475	22.156	54.234

## Sheet: Table S7
Table S7 Top 10% DEGs (T-14D vs CK-14D) in 2AF195/2AF058 (Module 14D_G1): Expression Levels & KEGG Pathways (Shared/Specific Genes).
Accession	ID	T-14D	CK-14D	log2FC	Gene annotation	KEGG pathway
2AF195	BnaA01g03820D	0.0929501	5.00811	-5.75167	calmodulin-binding family protein	--
2AF058	BnaA01g03820D	6.4785	0.37911	4.09497	calmodulin-binding family protein	--
2AF195	BnaA02g04970D	0.2197	8.36635	-5.25099	germin 3	--
2AF058	BnaA02g04970D	11.2027	0.746732	3.90711	germin 3	--
2AF195	BnaA02g16020D	1.5241	72.4714	-5.57138	PLAT/LH2 domain-containing lipoxygenase family protein	--
2AF058	BnaA02g16020D	82.2431	4.59007	4.16331	PLAT/LH2 domain-containing lipoxygenase family protein	--
2AF195	BnaA02g29640D	0.457859	15.0111	-5.03498	expansin A5	--
2AF058	BnaA02g29640D	18.0965	0.649546	4.80013	expansin A5	--
2AF195	BnaA03g01780D	0.206824	15.7638	-6.25207	UDP-Glycosyltransferase superfamily protein	Protein families: metabolism
2AF058	BnaA03g01780D	3.78415	0.178937	4.40245	UDP-Glycosyltransferase superfamily protein	Protein families: metabolism
2AF195	BnaA03g22790D	0.683972	16.4006	-4.58367	tyrosine aminotransferase 3	Protein families: metabolism
2AF058	BnaA03g22790D	30.5099	1.66052	4.19957	tyrosine aminotransferase 3	Protein families: metabolism
2AF195	BnaA03g24810D	0.0248461	1.90796	-6.26286	cysteine-rich RLK (RECEPTOR-like protein kinase) 34	--
2AF058	BnaA03g24810D	3.18829	0.135118	4.56049	cysteine-rich RLK (RECEPTOR-like protein kinase) 34	--
2AF195	BnaA03g29930D	0.0246267	0.713041	-4.85569	nuclear transport factor 2 (NTF2) family protein / RNA recognition motif (RRM)-containing protein	--
2AF058	BnaA03g29930D	1.82955	0.0334812	5.77199	nuclear transport factor 2 (NTF2) family protein / RNA recognition motif (RRM)-containing protein	--
2AF195	BnaA04g05540D	0.0159553	0.843598	-5.72444	ABC-2 type transporter family protein	--
2AF058	BnaA04g05540D	1.22845	0.010846	6.82352	ABC-2 type transporter family protein	--
2AF195	BnaA04g06510D	0.119639	2.23404	-4.2229	glutathione peroxidase 7	--
2AF058	BnaA04g06510D	4.60566	0.216873	4.40849	glutathione peroxidase 7	--
2AF195	BnaA05g24030D	1.24223	29.4279	-4.56618	--	--
2AF058	BnaA05g24030D	16.1693	0.614134	4.71856	--	--
2AF195	BnaA06g00630D	0.312954	7.94502	-4.66603	Protein of unknown function (DUF581)	--
2AF058	BnaA06g00630D	14.2317	0.212738	6.06388	Protein of unknown function (DUF581)	--
2AF195	BnaA06g08400D	2.11335	54.0615	-4.677	ERD (early-responsive to dehydration stress) family protein	--
2AF058	BnaA06g08400D	55.699	2.21332	4.65336	ERD (early-responsive to dehydration stress) family protein	--
2AF195	BnaA06g08410D	0.856986	72.8212	-6.40894	Stigma-specific Stig1 family protein	--
2AF058	BnaA06g08410D	64.8242	1.74767	5.21303	Stigma-specific Stig1 family protein	--
2AF195	BnaA06g11460D	0.0181389	1.38148	-6.25099	trehalose-phosphatase/synthase 2	Protein families: metabolism
2AF058	BnaA06g11460D	3.22189	0.0493213	6.02955	trehalose-phosphatase/synthase 2	Protein families: metabolism
2AF195	BnaA06g16470D	0.524334	64.2365	-6.93676	cytochrome P450, family 94, subfamily B, polypeptide 3	--
2AF058	BnaA06g16470D	66.0598	3.17545	4.37874	cytochrome P450, family 94, subfamily B, polypeptide 3	--
2AF195	BnaA06g21360D	0.0303352	4.8626	-7.32459	DCD (Development and Cell Death) domain protein	--
2AF058	BnaA06g21360D	14.0682	0.453663	4.95467	DCD (Development and Cell Death) domain protein	--
2AF195	BnaA06g36620D	0.208037	24.5524	-6.88287	basic helix-loop-helix (bHLH) DNA-binding superfamily protein	--
2AF058	BnaA06g36620D	33.5803	0.15556	7.754	basic helix-loop-helix (bHLH) DNA-binding superfamily protein	--
2AF195	BnaA07g20110D	2.99049	116	-5.2776	WRKY DNA-binding protein 40	--
2AF058	BnaA07g20110D	140.919	8.69334	4.01881	WRKY DNA-binding protein 40	--
2AF195	BnaA08g13710D	0.331055	39.5917	-6.90198	--	--
2AF058	BnaA08g13710D	35.5502	2.25042	3.98159	--	--
2AF195	BnaA08g17540D	2.61465	56.7923	-4.44101	jasmonate-zim-domain protein 8	--
2AF058	BnaA08g17540D	125.167	5.24173	4.57767	jasmonate-zim-domain protein 8	--
2AF195	BnaA08g20090D	0.559854	30.2175	-5.75419	Actin cross-linking protein	--
2AF058	BnaA08g20090D	42.8211	1.52229	4.814	Actin cross-linking protein	--
2AF195	BnaA08g23120D	0.0783137	20.2103	-8.01161	lipoxygenase 3	alpha-Linolenic acid metabolism
2AF058	BnaA08g23120D	33.2744	0.165622	7.65038	lipoxygenase 3	alpha-Linolenic acid metabolism
2AF195	BnaA09g45010D	0.146689	2.75839	-4.23299	lipoxygenase 3	alpha-Linolenic acid metabolism
2AF058	BnaA09g45010D	9.32497	0.0249288	8.54714	lipoxygenase 3	alpha-Linolenic acid metabolism
2AF195	BnaA10g15190D	0.184387	12.8826	-6.12654	blue-copper-binding protein	--
2AF058	BnaA10g15190D	3.98498	0.275751	3.85313	blue-copper-binding protein	--
2AF195	BnaA10g20060D	0.378087	7.99039	-4.40148	jasmonate-zim-domain protein 10	--
2AF058	BnaA10g20060D	12.7366	0.249225	5.67538	jasmonate-zim-domain protein 10	--
2AF195	BnaAnng34940D	0.189174	4.43546	-4.5513	MATE efflux family protein	--
2AF058	BnaAnng34940D	20.6658	1.02877	4.32826	MATE efflux family protein	--
2AF195	BnaAnng39980D	0.0328059	1.23895	-5.23902	Seven transmembrane MLO family protein	--
2AF058	BnaAnng39980D	1.50663	0.0892023	4.0781	Seven transmembrane MLO family protein	--
2AF195	BnaC02g24190D	0.213238	18.1644	-6.4125	Calcium-binding EF-hand family protein	Plant-pathogen interaction/Organismal Systems/Environmental adaptation
2AF058	BnaC02g24190D	15.1697	0.869723	4.12449	Calcium-binding EF-hand family protein	Plant-pathogen interaction/Organismal Systems/Environmental adaptation
2AF195	BnaC03g15480D	0.0140343	14.3989	-10.0028	cytochrome P450, family 715, subfamily A, polypeptide 1	--
2AF058	BnaC03g15480D	4.30319	0.0381605	6.81718	cytochrome P450, family 715, subfamily A, polypeptide 1	--
2AF195	BnaC03g26850D	0.305359	27.8055	-6.50872	tyrosine aminotransferase 3	Protein families: metabolism
2AF058	BnaC03g26850D	38.202	0.691917	5.78691	tyrosine aminotransferase 3	Protein families: metabolism
2AF195	BnaC03g66160D	0.556774	14.2265	-4.67534	extra-large GTP-binding protein 2	--
2AF058	BnaC03g66160D	20.7732	0.756961	4.77836	extra-large GTP-binding protein 2	--
2AF195	BnaC04g11500D	0.00905358	1.83496	-7.66304	cellulose synthase-like D1	Protein families: metabolism
2AF058	BnaC04g11500D	0.440248	0.0123088	5.16056	cellulose synthase-like D1	Protein families: metabolism
2AF195	BnaC04g28280D	0.0782104	5.09513	-6.02561	ABC-2 type transporter family protein	--
2AF058	BnaC04g28280D	8.80796	0.039874	7.78722	ABC-2 type transporter family protein	--
2AF195	BnaC05g09770D	2.65572	58.6418	-4.46476	ERD (early-responsive to dehydration stress) family protein	--
2AF058	BnaC05g09770D	63.1797	3.43004	4.20316	ERD (early-responsive to dehydration stress) family protein	--
2AF195	BnaC05g11430D	0.0561588	1.87346	-5.06005	S-adenosyl-L-methionine-dependent methyltransferases superfamily protein	--
2AF058	BnaC05g11430D	2.2757	0.0381753	5.89753	S-adenosyl-L-methionine-dependent methyltransferases superfamily protein	--
2AF195	BnaC06g19560D	0.0706638	22.5949	-8.32081	WRKY DNA-binding protein 40	--
2AF058	BnaC06g19560D	31.4346	1.02475	4.939	WRKY DNA-binding protein 40	--
2AF195	BnaC07g17250D	0.376629	17.7582	-5.5592	basic helix-loop-helix (bHLH) DNA-binding superfamily protein	--
2AF058	BnaC07g17250D	16.8459	0.197835	6.41196	basic helix-loop-helix (bHLH) DNA-binding superfamily protein	--
2AF195	BnaC08g20260D	0.601668	14.2963	-4.57053	Actin cross-linking protein	--
2AF058	BnaC08g20260D	30.0192	0.715747	5.39029	Actin cross-linking protein	--
2AF195	BnaC08g37760D	0.606473	20.2319	-5.06005	lipoxygenase 3	alpha-Linolenic acid metabolism
2AF058	BnaC08g37760D	34.6047	0.249857	7.11372	lipoxygenase 3	alpha-Linolenic acid metabolism
2AF195	BnaC08g48320D	0.00877737	16.5964	-10.8848	lipoxygenase 3	alpha-Linolenic acid metabolism
2AF058	BnaC08g48320D	25.8343	0.047733	9.08009	lipoxygenase 3	alpha-Linolenic acid metabolism
2AF195	BnaC09g48680D	0.0595247	1.38627	-4.54158	polygalacturonase inhibiting protein 1	--
2AF058	BnaC09g48680D	2.6935	0.161853	4.05672	polygalacturonase inhibiting protein 1	--
2AF195	BnaCnng06010D	0.0191903	0.966324	-5.65406	STELAR K+ outward rectifier	--
2AF058	BnaCnng06010D	1.17942	0.0521803	4.49843	STELAR K+ outward rectifier	--
2AF195	BnaCnng15180D	0.162802	3.14251	-4.27073	Calcium-binding EF-hand family protein	Plant-pathogen interaction/Organismal Systems/Environmental adaptation
2AF058	BnaCnng15180D	2.78546	0.147558	4.23856	Calcium-binding EF-hand family protein	Plant-pathogen interaction/Organismal Systems/Environmental adaptation
2AF195	BnaCnng19670D	0.0259025	16.5159	-9.31655	basic helix-loop-helix (bHLH) DNA-binding superfamily protein	--
2AF058	BnaCnng19670D	18.8234	0.422588	5.47713	basic helix-loop-helix (bHLH) DNA-binding superfamily protein	--
2AF195	BnaCnng32390D	0.177699	14.3167	-6.33213	--	--
2AF058	BnaCnng32390D	10.3211	0.724769	3.83194	--	--
2AF195	BnaCnng51650D	0.157138	3.18027	-4.33905	Phosphoglycerate mutase family protein	--
2AF058	BnaCnng51650D	5.73086	0.262937	4.44596	Phosphoglycerate mutase family protein	--
2AF195	BnaA09g16560D	0.00854965	1.74359	-7.67198	basic helix-loop-helix (bHLH) DNA-binding superfamily protein	--
2AF195	BnaA06g38320D	0.0255285	4.56346	-7.48187	S-adenosyl-L-methionine-dependent methyltransferases superfamily protein	--
2AF195	BnaAnng39270D	0.0913111	14.4261	-7.30367	--	--
2AF195	BnaAnng18870D	0.0671306	8.8734	-7.04637	TOXICOS EN LEVADURA 4	--
2AF195	BnaC08g49010D	0.0126883	1.61327	-6.99034	ACC synthase 1	Environmental Information Processing/Signal transduction/MAPK signaling pathway - plant/Protein families: metabolism
2AF195	BnaA07g27520D	0.096411	11.8537	-6.94192	Protein of unknown function (DUF677)	--
2AF195	BnaC05g09780D	0.0856986	10.4647	-6.93204	Stigma-specific Stig1 family protein	--
2AF195	BnaA04g13210D	0.336219	32.7831	-6.60741	basic helix-loop-helix (bHLH) DNA-binding superfamily protein	--
2AF195	BnaC08g41670D	0.172622	16.624	-6.58952	Stigma-specific Stig1 family protein	--
2AF195	BnaC08g49510D	0.0285662	2.15767	-6.23902	Protein of unknown function (DUF567)	--
2AF195	BnaCnng71660D	0.0537045	3.78598	-6.13948	Eukaryotic translation initiation factor 2B (eIF-2B) family protein	--
2AF195	BnaC08g26730D	0.105996	7.07203	-6.06005	--	--
2AF195	BnaA03g53470D	0.0632277	4.21855	-6.06005	ARM repeat superfamily protein	--
2AF195	BnaC08g19730D	0.0177221	1.16011	-6.03257	eukaryotic translation initiation factor 2 (eIF-2) family protein	Protein families: metabolism
2AF195	BnaC07g13470D	0.317987	20.0152	-5.97598	Integrase-type DNA-binding superfamily protein	--
2AF195	BnaAnng28700D	0.0518605	3.16635	-5.93204	P-loop containing nucleoside triphosphate hydrolases superfamily protein	--
2AF195	BnaC05g07410D	0.0294241	1.69154	-5.8452	Phosphoglycerate mutase family protein	--
2AF195	BnaCnng06000D	1.57471	84.7558	-5.75015	ARM repeat superfamily protein	--
2AF195	BnaC04g44580D	0.0517126	2.73417	-5.72444	--	--
2AF195	BnaC06g06630D	0.268522	14.1974	-5.72444	Protein of unknown function (DUF567)	--
2AF195	BnaA01g08510D	0.263576	12.299	-5.54418	calcineurin B-like protein 1	Protein families: metabolism
2AF195	BnaA10g17670D	0.0162195	0.755473	-5.54158	heat shock factor 3	--
2AF195	BnaA06g05860D	0.0243783	1.10481	-5.50205	Phosphoglycerate mutase family protein	--
2AF195	BnaC01g27190D	1.60958	70.3901	-5.45062	phloem protein 2-B14	--
2AF195	BnaC02g21440D	2.58294	112.917	-5.45011	PLAT/LH2 domain-containing lipoxygenase family protein	alpha-Linolenic acid metabolism
2AF195	BnaC08g11250D	0.0550501	2.39088	-5.44065	purine permease 8	--
2AF195	BnaCnng39070D	0.020685	0.859311	-5.37652	CRT (chloroquine-resistance transporter)-like transporter 1	--
2AF195	BnaC06g29750D	0.0635974	2.60197	-5.3545	Protein of unknown function (DUF677)	--
2AF195	BnaC08g49180D	0.185628	7.51119	-5.33855	basic helix-loop-helix (bHLH) DNA-binding superfamily protein	--
2AF195	BnaC07g38550D	0.845219	33.6546	-5.31533	WRKY family transcription factor	--
2AF195	BnaC05g04960D	0.942738	37.1294	-5.29956	Protein phosphatase 2C family protein	Protein families: metabolism
2AF195	BnaC04g04970D	0.797967	28.414	-5.15413	RING/U-box superfamily protein	--
2AF195	BnaC08g41650D	0.172622	6.08462	-5.13948	Stigma-specific Stig1 family protein	--
2AF195	BnaA02g34070D	0.113697	3.88837	-5.09589	Peroxidase superfamily protein	--
2AF195	BnaC01g09990D	2.61265	84.2802	-5.01161	--	--
2AF195	BnaA06g00660D	0.239277	7.68108	-5.00455	Eukaryotic translation initiation factor 2B (eIF-2B) family protein	--
2AF195	BnaA06g00670D	0.214818	6.8959	-5.00455	Protein of unknown function (DUF567)	--
2AF195	BnaA03g16240D	0.175547	5.58002	-4.99034	--	--
2AF195	BnaC05g18050D	2.90899	91.1754	-4.97005	Integrase-type DNA-binding superfamily protein	--
2AF195	BnaAnng36290D	1.059	33.021	-4.9626	Integrase-type DNA-binding superfamily protein	--
2AF195	BnaA07g08710D	0.0252793	0.76376	-4.91709	--	--
2AF195	BnaC04g16720D	0.072902	2.17963	-4.90198	Cysteine/Histidine-rich C1 domain family protein	--
2AF195	BnaC02g26030D	4.39956	128.404	-4.86719	WRKY DNA-binding protein 40	--
2AF195	BnaA03g55280D	1.50585	41.0573	-4.76899	DRE-binding protein 2A	--
2AF195	BnaC04g06800D	1.63732	44.3055	-4.75808	WRKY DNA-binding protein 33	Environmental Information Processing/Plant-pathogen interaction/Signal transduction/Organismal Systems
2AF195	BnaC04g53270D	1.40627	37.701	-4.74466	ethylene-responsive element binding factor 13	--
2AF195	BnaA01g35760D	6.43832	172.319	-4.74226	phloem protein 2-B14	--
2AF195	BnaA05g34840D	0.128245	3.39031	-4.72444	--	--
2AF195	BnaA10g04610D	0.549583	14.4182	-4.71341	Protein phosphatase 2C family protein	Protein families: metabolism
2AF195	BnaA02g33450D	1.1537	29.2765	-4.6654	similar to RCD one 5	--
2AF195	BnaC09g35660D	0.322227	8.16353	-4.66304	Concanavalin A-like lectin protein kinase family protein	Protein kinases/Protein families: metabolism
2AF195	BnaC08g39510D	0.194764	4.87301	-4.64501	Peroxidase superfamily protein	--
2AF195	BnaA08g15760D	2.75072	68.7611	-4.64371	VQ motif-containing protein	--
2AF195	BnaA07g11550D	0.792361	19.2638	-4.60359	--	--
2AF195	BnaA06g26680D	0.266157	6.39957	-4.58763	WRKY DNA-binding protein 30	--
2AF195	BnaC08g07150D	0.210759	5.04104	-4.58006	Integrase-type DNA-binding superfamily protein	--
2AF195	BnaC04g30050D	0.457709	10.9477	-4.58006	--	--
2AF195	BnaC04g35710D	0.852262	20.2183	-4.56822	receptor like protein 53	--
2AF195	BnaCnng49280D	0.192566	4.54528	-4.56095	C-repeat/DRE binding factor 1	--
2AF195	BnaC05g50000D	0.790346	18.4396	-4.54418	Pyridoxal phosphate phosphatase-related protein	Protein families: metabolism
2AF195	BnaA03g04250D	0.0412876	0.96155	-4.54158	jasmonate-zim-domain protein 10	Environmental Information Processing/Signal transduction/Plant hormone signal transduction
2AF195	BnaA05g12930D	0.0889911	2.07252	-4.54158	NDR1/HIN1-like 25	--
2AF195	BnaA08g02880D	1.32409	30.596	-4.53027	--	--
2AF195	BnaC05g22250D	2.7312	62.5132	-4.51655	--	--
2AF195	BnaA10g21310D	0.0443839	1.00572	-4.50205	Exostosin family protein	Protein families: metabolism
2AF195	BnaC09g45420D	0.50139	11.2351	-4.48593	Arabidopsis phospholipase-like protein (PEARLI 4) family	Protein families: metabolism
2AF195	BnaA03g53200D	0.161113	3.56063	-4.46598	LYS/HIS transporter 7	--
2AF195	BnaA06g30230D	0.0208937	0.460292	-4.46141	Glutamate receptor family protein	--
2AF195	BnaC06g27820D	0.207146	4.56346	-4.46141	Bifunctional inhibitor/lipid-transfer protein/seed storage 2S albumin superfamily protein	--
2AF195	BnaC07g46080D	0.24376	5.34815	-4.45551	ARM repeat superfamily protein	--
2AF195	BnaCnng41630D	1.73911	38.1156	-4.45396	S-adenosyl-L-methionine-dependent methyltransferases superfamily protein	--
2AF195	BnaC03g61280D	2.06304	44.5216	-4.43166	VQ motif-containing protein	--
2AF195	BnaA10g17550D	0.0890239	1.88277	-4.40252	ADP-ribosylation factor B1B	--
2AF195	BnaA05g34850D	3.17345	66.8002	-4.39573	WRKY DNA-binding protein 33	Environmental Information Processing/Plant-pathogen interaction/Signal transduction/Organismal Systems
2AF195	BnaC03g53950D	0.0679485	1.41138	-4.37652	NAC domain containing protein 61	--
2AF195	BnaC01g39770D	0.171183	3.53668	-4.36879	Exostosin family protein	--
2AF195	BnaA09g54170D	1.85613	37.6827	-4.34353	--	--
2AF195	BnaA10g24900D	0.346658	7.01352	-4.33855	Amino acid permease family protein	--
2AF195	BnaA02g34470D	0.182622	3.67836	-4.33213	--	--
2AF195	BnaA02g26710D	2.0598	41.2014	-4.32212	EXS (ERD1/XPR1/SYG1) family protein	--
2AF195	BnaC07g16320D	0.557165	11.1347	-4.32081	mitogen-activated protein kinase kinase kinase 19	--
2AF195	BnaC04g51450D	0.708809	14.0218	-4.30613	myb domain protein 2	--
2AF195	BnaA09g07720D	0.287095	5.61398	-4.28942	Leucine-rich repeat (LRR) family protein	--
2AF195	BnaA02g02250D	2.69608	52.2628	-4.27685	NAD(P)-binding Rossmann-fold superfamily protein	--
2AF195	BnaC05g23060D	2.43859	47.2286	-4.27554	jasmonate-zim-domain protein 8	--
2AF195	BnaA07g32960D	1.99022	38.4763	-4.27297	Calcium-binding EF-hand family protein	Plant-pathogen interaction/Organismal Systems/Environmental adaptation
2AF195	BnaA01g02780D	0.0651207	1.257	-4.27073	4-hydroxy-3-methylbut-2-enyl diphosphate reductase	--
2AF195	BnaC07g41320D	2.12278	40.29	-4.2464	--	--
2AF195	BnaC09g41020D	1.053	19.7366	-4.22829	12-oxophytodienoate reductase 1	alpha-Linolenic acid metabolism
2AF058	BnaA03g12610D	7.28505	0.019095	8.5756	cytochrome P450, family 715, subfamily A, polypeptide 1	--
2AF058	BnaA07g28430D	5.67211	0.0582557	6.60534	Protein of unknown function (DUF569)	--
2AF058	BnaA08g15770D	8.52695	0.130038	6.03503	phytosulfokine 6 precursor	--
2AF058	BnaA06g38770D	1.98333	0.0327253	5.92137	cytochrome P450, family 94, subfamily B, polypeptide 1	Protein families: metabolism
2AF058	BnaA01g02880D	7.50211	0.129909	5.85172	aldehyde dehydrogenase 3I1	--
2AF058	BnaCnng37990D	3.59379	0.0645928	5.79799	Transcription elongation factor Spt5	--
2AF058	BnaA09g02150D	1.04912	0.0191992	5.77199	myb domain protein 21	--
2AF058	BnaA02g34370D	4.76532	0.0926832	5.68412	Integrase-type DNA-binding superfamily protein	--
2AF058	BnaC06g21930D	0.915597	0.0191992	5.5756	--	--
2AF058	BnaA01g12590D	1.66668	0.0353166	5.56049	cysteine-rich RLK (RECEPTOR-like protein kinase) 11	--
2AF058	BnaA07g39250D	4.00601	0.108976	5.20009	nine-cis-epoxycarotenoid dioxygenase 9	--
2AF058	BnaC05g14870D	7.51662	0.216159	5.11992	Integrase-type DNA-binding superfamily protein	--
2AF058	BnaA07g27260D	9.45603	0.282701	5.06388	Glycolipid transfer protein (GLTP) family protein	--
2AF058	BnaC08g02320D	5.99759	0.180198	5.05672	--	--
2AF058	BnaC01g39350D	1.80442	0.0550355	5.03503	serine/threonine protein kinase 2	Protein families: metabolism
2AF058	BnaCnng04240D	1.49676	0.0461175	5.02038	Seven transmembrane MLO family protein	--
2AF058	BnaA09g55490D	0.496271	0.0166501	4.89753	beta glucosidase 27	--
2AF058	BnaC02g43290D	2.98661	0.101044	4.88545	Integrase-type DNA-binding superfamily protein	--
2AF058	BnaA09g48680D	6.41418	0.219041	4.87199	Calcium-dependent phospholipid-binding Copine family protein	--
2AF058	BnaA03g04280D	8.67827	0.296481	4.8714	Auxin-responsive GH3 family protein	Environmental Information Processing/Signal transduction/Plant hormone signal transduction
2AF058	BnaC04g40940D	3.80241	0.131325	4.85571	WRKY DNA-binding protein 31	--
2AF058	BnaA03g04460D	47.0259	1.64814	4.83454	polyamine oxidase 1	--
2AF058	BnaC03g18410D	5.02888	0.177601	4.82352	phosphate transporter 1;5	--
2AF058	BnaA01g32300D	6.58358	0.236659	4.79799	serine/threonine protein kinase 2	Protein kinases/Protein families: metabolism
2AF058	BnaC05g11360D	43.3561	1.57064	4.78681	Class I glutamine amidotransferase-like superfamily protein	--
2AF058	BnaA06g03560D	2.74503	0.0995642	4.78505	Auxin-responsive GH3 family protein	Environmental Information Processing/Signal transduction/Plant hormone signal transduction
2AF058	BnaA07g28470D	6.09528	0.245399	4.63449	glutathione S-transferase TAU 11	--
2AF058	BnaC04g55610D	0.822671	0.0331212	4.63449	WRKY DNA-binding protein 55	--
2AF058	BnaA06g30050D	7.48353	0.301895	4.6316	defense protein-related	Plant-pathogen interaction/Organismal Systems/Environmental adaptation
2AF058	BnaC07g23400D	2.18279	0.089068	4.61513	cytochrome P450, family 71, subfamily B, polypeptide 20	--
2AF058	BnaA02g35970D	7.31632	0.301802	4.59944	NmrA-like negative transcriptional regulator family protein	--
2AF058	BnaC09g43860D	23.7691	0.990639	4.58459	jasmonate-zim-domain protein 10	Environmental Information Processing/Signal transduction/Plant hormone signal transduction
2AF058	BnaC03g61660D	1.34152	0.0562606	4.5756	Disease resistance protein (TIR-NBS-LRR class)	--
2AF058	BnaA07g11910D	3.7686	0.159153	4.56554	cytochrome P450, family 81, subfamily G, polypeptide 1	Protein families: metabolism
2AF058	BnaA06g09790D	27.0488	1.14319	4.56442	Class I glutamine amidotransferase-like superfamily protein	--
2AF058	BnaCnng68620D	5.82018	0.254699	4.5142	Rubber elongation factor protein (REF)	--
2AF058	BnaA09g07780D	2.08462	0.0932531	4.48249	Protein of unknown function (DUF607)	--
2AF058	BnaC06g25020D	13.0027	0.583822	4.47713	glutathione S-transferase TAU 11	--
2AF058	BnaAnng05970D	9.04869	0.412421	4.45552	IBR domain-containing protein	--
2AF058	BnaC04g09350D	4.39689	0.20116	4.45007	--	--
2AF058	BnaA09g26390D	63.4277	2.91131	4.44537	jasmonate-zim-domain protein 8	--
2AF058	BnaA05g08950D	17.6407	0.834737	4.40144	disease resistance family protein / LRR family protein	--
2AF058	BnaC04g40280D	1.26741	0.0622276	4.34819	glutamate receptor 2.8	--
2AF058	BnaC09g44390D	4.57256	0.227021	4.3321	--	--
2AF058	BnaA04g14830D	10.1697	0.50548	4.33048	Integrase-type DNA-binding superfamily protein	--
2AF058	BnaC07g45470D	3.96818	0.197236	4.33048	LYS/HIS transporter 7	--
2AF058	BnaAnng31610D	29.1808	1.45065	4.33025	alpha/beta-Hydrolases superfamily protein	--
2AF058	BnaA04g20270D	54.9272	2.75441	4.31771	jasmonate-zim-domain protein 7	--
2AF058	BnaA10g24060D	3.37401	0.169799	4.31256	polygalacturonase inhibiting protein 1	--
2AF058	BnaA10g20360D	2.92768	0.147337	4.31256	--	--
2AF058	BnaCnng43630D	5.0488	0.258117	4.28984	SKU5 similar 9	--
2AF058	BnaA03g11620D	2.54733	0.131483	4.27604	GDSL-like Lipase/Acylhydrolase superfamily protein	--
2AF058	BnaA02g34460D	7.2968	0.386543	4.23856	--	--
2AF058	BnaA06g40970D	21.6329	1.16341	4.2168	SKU5 similar 9	--
2AF058	BnaC03g71460D	3.60566	0.193924	4.2167	jasmonate-zim-domain protein 10	Environmental Information Processing/Signal transduction/Plant hormone signal transduction
2AF058	BnaC06g35270D	14.0408	0.762619	4.20252	Leucine-rich repeat protein kinase family protein	--
2AF058	BnaC09g52570D	3.96004	0.21545	4.20009	allene oxide cyclase 2	alpha-Linolenic acid metabolism
2AF058	BnaA06g33790D	3.87429	0.21142	4.19575	EXS (ERD1/XPR1/SYG1) family protein	--
2AF058	BnaC09g49830D	18.4203	1.0058	4.19488	Amino acid permease family protein	--
2AF058	BnaA10g13170D	3.95844	0.218314	4.18046	Concanavalin A-like lectin protein kinase family protein	Protein kinases/Protein families: metabolism
2AF058	BnaA10g27910D	13.3933	0.742047	4.17386	photosystem II reaction center W	Protein families: metabolism
2AF058	BnaA03g00390D	4.47173	0.253173	4.14264	Homeodomain-like superfamily protein	--
2AF058	BnaC02g10560D	4.2162	0.241117	4.12814	ACT-like protein tyrosine kinase family protein	--
2AF058	BnaAnng32610D	27.8632	1.63094	4.09459	WRKY DNA-binding protein 18	--
2AF058	BnaC08g33920D	3.59731	0.210917	4.09217	galactinol synthase 6	--
2AF058	BnaA09g29930D	7.61628	0.455399	4.06388	beta carbonic anhydrase 3	--
2AF058	BnaC05g21640D	2.55028	0.154013	4.04953	--	--
2AF058	BnaC06g27830D	10.6564	0.645368	4.04546	Disease resistance protein (TIR-NBS-LRR class) family	--
2AF058	BnaA08g23800D	30.4561	1.86298	4.03105	Kunitz family trypsin and protease inhibitor protein	--
2AF058	BnaC03g17150D	10.8272	0.663644	4.02811	alpha carbonic anhydrase 7	--
2AF058	BnaA09g03000D	0.440262	0.0276956	3.99063	Glutamate receptor family protein	--
2AF058	BnaC09g45170D	0.754039	0.0474343	3.99063	Protein of unknown function, DUF642	--
2AF058	BnaA07g30930D	1.39527	0.0877725	3.99063	Bifunctional inhibitor/lipid-transfer protein/seed storage 2S albumin superfamily protein	--
2AF058	BnaAnng41370D	10.4847	0.663017	3.9831	--	--
2AF058	BnaA02g12540D	69.9076	4.43665	3.9779	S-adenosyl-L-methionine-dependent methyltransferases superfamily protein	--
2AF058	BnaC06g40190D	14.2132	0.905765	3.97195	cinnamoyl coa reductase	--
2AF058	BnaA04g14880D	4.16492	0.266162	3.96791	receptor like protein 21	--
2AF058	BnaCnng09810D	1.58115	0.101044	3.96791	alpha/beta-Hydrolases superfamily protein	Protein families: metabolism
2AF058	BnaC06g14640D	3.62999	0.23828	3.92923	Putative lysine decarboxylase family protein	--
2AF058	BnaA09g47420D	17.922	1.1811	3.92352	Stigma-specific Stig1 family protein	--
2AF058	BnaC01g03970D	7.18002	0.473887	3.92137	redox responsive transcription factor 1	--
2AF058	BnaC01g31340D	67.6785	4.47452	3.91889	ATPase E1-E2 type family protein / haloacid dehalogenase-like hydrolase family protein	--
2AF058	BnaA07g21420D	6.63484	0.439532	3.91602	Protein kinase superfamily protein	Protein kinases/Protein families: metabolism
2AF058	BnaA03g11880D	2.34889	0.155881	3.91347	protein kinase family protein	--
2AF058	BnaA10g20620D	2.11944	0.141171	3.90817	Protein kinase protein with adenine nucleotide alpha hydrolases-like domain	--
2AF058	BnaA10g29510D	42.1395	2.82895	3.89684	phosphatidylinositol-speciwc phospholipase C4	Environmental Information Processing/Signal transduction
2AF058	BnaA07g13320D	36.6496	2.53253	3.85515	cytochrome P450, family 94, subfamily C, polypeptide 1	Protein families: metabolism
2AF058	BnaC04g51180D	2.09439	0.145381	3.84862	RING/U-box superfamily protein	--
2AF058	BnaC07g44350D	3.18438	0.223613	3.83194	Auxin-responsive GH3 family protein	Environmental Information Processing/Signal transduction/Plant hormone signal transduction

## Sheet: Table S8
Table S8 79 Genes in Module 14D_G2: Expression Levels & KEGG Pathways.
ID	T-14D-2AF195	CK-14D-2AF195	log2FC	T-14D-2AF058	CK-14D-2AF058	log2FC	Gene annotation	KEGG pathway
BnaA10g12380D	7.3717	0.19134	5.26779	0	2.27307	#NUM!	--	--
BnaAnng19830D	6.90279	0.218609	4.98076	0.527771	5.01696	-3.24883	RING/U-box superfamily protein	Ubiquitin system
BnaAnng21520D	7.62619	0.263024	4.8577	1.27	2.69856	-1.08737	--	--
BnaA07g35350D	6.44454	0.270427	4.57476	0.290165	4.59987	-3.98665	zinc-finger protein 1	--
BnaC02g46550D	8.91752	0.398556	4.48379	0.570194	1.79346	-1.65322	zinc-finger protein 1	--
BnaA06g33560D	8.26766	0.444782	4.21631	0.572695	2.40177	-2.06826	basic leucine-zipper 48	--
BnaCnng16450D	8.02003	0.471154	4.08934	0.288881	4.07068	-3.81672	RING/U-box superfamily protein	Ubiquitin system
BnaA10g12770D	53.0435	3.54936	3.90154	10.086	30.9606	-1.61808	myb domain protein 59	Transcription factors
BnaA03g59860D	32.6554	2.26287	3.85109	3.64205	12.6266	-1.79364	--	--
BnaA03g09270D	66.5005	4.67249	3.8311	12.6174	64.7172	-2.35874	myb domain protein 59	Transcription factors
BnaC07g17180D	5.9529	0.447398	3.73396	1.44016	2.65749	-0.883834	C2H2 and C2HC zinc fingers superfamily protein	--
BnaC07g13600D	7.23689	0.582393	3.6353	1.74079	2.78544	-0.678159	myb domain protein 3	Transcription factors
BnaC09g40370D	6.22585	0.505647	3.62207	1.62766	4.50521	-1.4688	Defensin-like (DEFL) family protein	--
BnaA07g28080D	56.8015	4.63698	3.61467	3.42818	16.4586	-2.26333	expansin A1	Carbohydrate metabolism/Unclassified: metabolism
BnaA09g27350D	48.8029	4.18885	3.54234	10.9624	23.0974	-1.07517	dormancy-associated protein-like 1	--
BnaA06g01250D	6.45193	0.669866	3.26779	1.43752	3.25548	-1.17929	Thioredoxin superfamily protein	--
BnaAnng32620D	68.1474	7.12109	3.25849	9.16101	38.6946	-2.07855	myb domain protein 59	Transcription factors
BnaA08g11990D	5.57219	0.63053	3.14361	0.845689	3.57503	-2.07975	--	--
BnaA06g36850D	6.51081	0.740307	3.13664	1.24825	3.48359	-1.48067	--	--
BnaA03g04700D	5.77907	0.661372	3.1273	0.473096	2.85706	-2.59433	Thioredoxin superfamily protein	--
BnaC01g03840D	7.40175	0.863604	3.09943	0.438933	3.04345	-2.79364	--	--
BnaC02g48870D	6.75637	0.817825	3.04638	1.6234	3.00299	-0.887375	Protein of unknown function (DUF607)	--
BnaC03g55550D	64.3375	7.90521	3.02478	12.6076	37.3707	-1.56761	myb domain protein 48	Transcription factors
BnaA06g27510D	7.87629	0.985363	2.99879	0.396481	3.72459	-3.23176	zinc finger protein 3	--
BnaA10g10820D	7.94636	1.00034	2.9898	0.408897	3.96126	-3.27615	Ribosomal protein S30 family protein	Ubiquitin system
BnaA01g02600D	8.3039	1.11433	2.89761	0.17081	4.41266	-4.69119	--	--
BnaC07g39100D	26.3459	3.6879	2.83671	3.87631	13.4658	-1.79654	Pectin lyase-like superfamily protein	--
BnaC08g48520D	3.03814	0.434616	2.80538	0.746139	4.69374	-2.65322	--	--
BnaA01g14130D	53.2902	8.2728	2.68742	9.60979	50.892	-2.40486	Pectin lyase-like superfamily protein	Pentose and glucuronate interconversions
BnaA02g09820D	23.6006	3.80289	2.63366	5.86565	16.6848	-1.50817	--	--
BnaC09g50580D	28.4954	4.7678	2.57934	9.25714	18.0219	-0.96111	cyclin-dependent protein kinase inhibitors	--
BnaC03g22750D	4.74573	0.815761	2.54041	0.849557	2.8503	-1.74633	expansin A8	Carbohydrate metabolism/Unclassified: metabolism
BnaA02g02830D	45.8412	7.97708	2.52271	6.09176	47.1887	-2.95351	basic leucine-zipper 3	--
BnaC04g16100D	7.16215	1.26543	2.50076	1.01834	4.31344	-2.08261	C2H2-type zinc finger family protein	--
BnaC01g17670D	31.2954	5.58121	2.4873	3.053	21.9829	-2.84808	glutamine dumper 2	--
BnaA07g38110D	3.91275	0.724359	2.43341	0.621783	3.75499	-2.59433	brassinosteroid-responsive RING-H2	Ubiquitin system
BnaA01g06640D	3.95101	0.74607	2.40484	0.489209	3.80487	-2.95932	sequence-specific DNA binding transcription factors	--
BnaA05g19130D	36.147	7.10089	2.3478	6.64056	22.3732	-1.75239	Eukaryotic aspartyl protease family protein	--
BnaC08g47730D	7.09282	1.40098	2.33992	0.761639	4.03473	-2.40529	--	--
BnaC05g21780D	44.6418	8.8734	2.33084	10.7766	22.8519	-1.08442	dormancy-associated protein-like 1	--
BnaAnng13180D	4.13819	0.833509	2.31173	1.0434	3.15059	-1.59433	Ribosomal protein S4 (RPS4A) family protein	Ubiquitin system
BnaA09g06030D	3.50359	0.70569	2.31173	0.252399	3.81064	-3.91626	Plant invertase/pectin methylesterase inhibitor superfamily protein	--
BnaA04g12250D	25.2468	5.11367	2.30367	3.056	21.6012	-2.8214	--	--
BnaA03g49130D	26.026	5.29995	2.2959	5.1698	21.7059	-2.06991	Wound-responsive family protein	--
BnaAnng35100D	22.9913	4.85125	2.24466	6.44049	30.0146	-2.22042	Protein of unknown function (DUF607)	--
BnaAnng35090D	19.1784	4.04711	2.24452	4.79172	27.129	-2.50122	Protein of unknown function (DUF607)	--
BnaC05g32510D	22.9422	5.1614	2.15217	6.50653	25.495	-1.97026	Eukaryotic aspartyl protease family protein	--
BnaC02g41660D	16.5137	3.78389	2.12572	3.13065	12.9488	-2.04828	GRAM domain-containing protein / ABA-responsive protein-related	--
BnaC01g30400D	5.28274	1.22304	2.11082	0.90221	3.7149	-2.04179	basic leucine-zipper 58	--
BnaA05g23100D	17.4698	4.05041	2.10873	6.27761	11.1789	-0.832488	Protein phosphatase 2C family protein	Protein phosphatases and associated proteins
BnaC08g22100D	3.41007	0.79324	2.10397	0.500669	3.37633	-2.75353	--	--
BnaA03g54260D	3.86672	0.912693	2.08291	0.391723	4.2713	-3.44677	basic leucine-zipper 7	--
BnaC07g50660D	18.8978	4.48865	2.07386	4.01356	12.8462	-1.67839	Wound-responsive family protein	--
BnaA06g24560D	25.6568	6.12629	2.06625	3.75625	21.6491	-2.52694	hydroxyproline-rich glycoprotein family protein	--
BnaA06g22370D	20.842	5.0535	2.04414	3.36842	15.9044	-2.23928	response regulator 6	Plant hormone signal transduction
BnaCnng18970D	28.9665	7.09043	2.03044	8.46598	28.4421	-1.74828	--	--
BnaUnng04460D	83.9321	20.7475	2.01629	22.156	54.234	-1.2915	--	--
BnaC07g25170D	20.673	5.16215	2.0017	4.98175	13.2282	-1.4089	P-loop containing nucleoside triphosphate hydrolases superfamily protein	--
BnaC02g40850D	31.883	8.12504	1.97234	8.84917	28.5018	-1.68744	zinc finger protein 3	--
BnaA02g32170D	17.832	4.57823	1.9616	5.65188	13.7698	-1.28471	zinc finger protein 3	--
BnaC03g55190D	27.5812	7.45689	1.88704	6.4801	28.3122	-2.12734	xyloglucan endo-transglycosylase-related 8	Unclassified: metabolism
BnaA06g24590D	4.07328	1.19441	1.76989	0.684985	3.40275	-2.31256	Zinc finger (C3HC4-type RING finger) family protein	--
BnaA03g00870D	29.776	8.79574	1.75927	11.2837	35.5116	-1.65405	Heavy metal transport/detoxification superfamily protein	--
BnaC02g10190D	21.4818	6.4918	1.72642	4.90478	20.2862	-2.04824	--	--
BnaA07g27030D	20.4961	6.35419	1.68957	0.757552	16.4974	-4.44475	C2H2 and C2HC zinc fingers superfamily protein	--
BnaC03g23380D	3.30519	1.09613	1.59232	0.288032	3.55137	-3.62408	cytokinin oxidase/dehydrogenase 1	Zeatin biosynthesis
BnaA02g19400D	12.9249	4.3043	1.5863	4.86027	11.3658	-1.22559	Protein kinase superfamily protein	--
BnaC07g16950D	58.599	19.6523	1.57618	20.2432	49.4183	-1.28761	Protein of unknown function, DUF599	--
BnaA07g13670D	25.4242	8.54602	1.57288	7.13205	21.6561	-1.60239	Protein of unknown function (DUF1635)	--
BnaC07g16620D	17.7994	6.21717	1.5175	6.7048	16.4622	-1.29589	UDP-Glycosyltransferase superfamily protein	Phenylpropanoid biosynthesis
BnaA06g18630D	67.9938	23.9481	1.50549	15.2313	73.2286	-2.26537	xyloglucan endo-transglycosylase-related 8	Unclassified: metabolism
BnaA10g21430D	24.4914	9.39236	1.38272	9.53018	25.028	-1.39297	SAUR-like auxin-responsive protein family	Plant hormone signal transduction
BnaCnng33230D	27.6649	10.8082	1.35593	1.47264	0.185279	2.99063	--	Protein phosphatases and associated proteins
BnaC06g25570D	26.3513	11.4087	1.20775	1.3183	2.27466	-0.786973	--	--
BnaC04g06240D	32.5743	14.114	1.2066	0.765856	0.994637	-0.377097	jacalin-related lectin 22	--
BnaA09g20980D	20.6893	9.72055	1.08978	6.4491	30.7726	-2.25448	pectin methylesterase inhibitor 1	--
BnaA02g33800D	11.6582	6.9608	0.744015	3.99558	21.5799	-2.43322	flavonol synthase 3	Flavonoid biosynthesis
BnaAnng30680D	7.45474	5.1523	0.532943	2.17185	17.5873	-3.01754	response to low sulfur 2	--
BnaC06g05690D	9.50833	8.10451	0.230467	2.63111	21.6797	-3.0426	2-oxoglutarate (2OG) and Fe(II)-dependent oxygenase superfamily protein	--

## Sheet: Table S9
Table S9 Gene Expression Levels of Genes Within the annotation of Modules 14D_G1.
ID	T-14D-195	CK-14D-195	T-14D-058	CK-14D-058	Gene annotation	14D-195SNP	14D-195INDEL	14D-058SNP	14D-058Indel
BnaA03g53470D	0.0632277	4.21855	5.40897	0.429805	ARM repeat superfamily protein	--	--	--	--
BnaC07g46080D	0.24376	5.34815	11.6651	0.852178	ARM repeat superfamily protein	--	--	--	--
BnaCnng06000D	1.57471	84.7558	75.3147	7.07806	ARM repeat superfamily protein		--	44367109,exon1:c.A410G:p.N137S;44367110,exon1:c.T411C:p.N137N;44367296,exon1:c.G597A:p.K199K;44367314,exon1:c.T615C:p.V205V;44367317,exon1:c.C618T:p.S206S;44367320,exon1:c.G621A:p.T207T;44367385,exon1:c.C686T:p.S229L;44367545,exon1:c.A846T:p.L282L;44367546,exon1:c.C847A:p.L283I;44367593,exon1:c.A894G:p.S298S;44367665,exon1:c.A966C:p.A322A;44367680,exon1:c.A981G:p.L327L;44367725,exon1:c.T1026C:p.A…	--
BnaA03g04280D	0.956168	2.95643	8.67827	0.296481	Auxin-responsive GH3 family protein	--	--	--	--
BnaA06g03560D	0.54925	1.17544	2.74503	0.0995642	Auxin-responsive GH3 family protein	--	--	2609853,exon1:c.G174A:p.K58K.	--
BnaC07g44350D	0.953961	1.5322	3.18438	0.223613	Auxin-responsive GH3 family protein	--	--	--	--
BnaA03g04250D	0.0412876	0.96155	1.50577	0.112265	jasmonate-zim-domain protein 10	--	--	2524928,exon2:c.C391T:p.P131S;2524939,exon2:c.A402C:p.I134I.	--
BnaA04g20270D	7.09092	105.843	54.9272	2.75441	jasmonate-zim-domain protein 7	21368408,exon2:c.A177C:p.L59L.	--	--	--
BnaA08g17540D	2.61465	56.7923	125.167	5.24173	jasmonate-zim-domain protein 8	--	--	--	--
BnaA09g26390D	3.56897	31.7068	63.4277	2.91131	jasmonate-zim-domain protein 8	--	--	--	--
BnaA10g20060D	0.378087	7.99039	12.7366	0.249225	jasmonate-zim-domain protein 10	22918854,exon3:c.G333T:p.G111G;22919045,exon2:c.T251A:p.I84N;22919080,exon2:c.G216A:p.P72P;22919107,exon2:c.T189A:p.D63E.	--	--	--
BnaC03g71460D	0.163015	2.30867	3.60566	0.193924	jasmonate-zim-domain protein 10	--	--	3153515,exon2:c.C391T:p.P131S;3153523,exon2:c.C399A:p.T133T;3154510,exon4:c.G667A:p.G223S.	--
BnaC05g23060D	2.43859	47.2286	58.4037	4.71803	jasmonate-zim-domain protein 8	--	--	--	--
BnaC09g43860D	1.18406	13.2318	23.7691	0.990639	jasmonate-zim-domain protein 10	--	--	--	--
BnaA06g16470D	0.524334	64.2365	66.0598	3.17545	cytochrome P450, family 94, subfamily B, polypeptide 3	--	--	--	--
BnaA06g38770D	0.33699	1.84841	1.98333	0.0327253	cytochrome P450, family 94, subfamily B, polypeptide 1	--	--	--	--
BnaA07g13320D	1.6912	10.5524	36.6496	2.53253	cytochrome P450, family 94, subfamily C, polypeptide 1	18711626,exon1:c.G1275A:p.K425K;18711784,exon1:c.C1117T:p.L373L;18711785,exon1:c.T1116C:p.V372V;18711835,exon1:c.T1066C:p.L356L;18712667,exon1:c.C234G:p.S78S;18712742,exon1:c.G159T:p.A53A.	--	--	--
BnaA07g20110D	2.99049	116	140.919	8.69334	WRKY DNA-binding protein 40	--	--	--	--
BnaC02g26030D	4.39956	128.404	109.197	12.212	WRKY DNA-binding protein 40	--	--	--	--
BnaC06g19560D	0.0706638	22.5949	31.4346	1.02475	WRKY DNA-binding protein 40	--	--	--	--
BnaAnng32610D	1.5857	12.4111	27.8632	1.63094	WRKY DNA-binding protein 18	--	--	--	--
BnaA01g12590D	0.0909185	1.45521	1.66668	0.0353166	cysteine-rich RLK (RECEPTOR-like protein kinase) 11	--	--	--	--
BnaA03g24810D	0.0248461	1.90796	3.18829	0.135118	cysteine-rich RLK (RECEPTOR-like protein kinase) 34	--	--	--	--
BnaA09g07720D	0.287095	5.61398	4.73108	0.520425	Leucine-rich repeat (LRR) family protein	5681078,exon3:c.A523G:p.I175V.	--	5681078,exon3:c.A523G:p.I175V;5681743,exon3:c.C1188T:p.F396F;5681766,exon3:c.T1211C:p.I404T.	--
BnaC03g61660D	0.165528	1.8754	1.34152	0.0562606	Disease resistance protein (TIR-NBS-LRR class)	--	--	--	--
BnaC06g35270D	0.806346	8.56201	14.0408	0.762619	Leucine-rich repeat protein kinase family protein	49430741,exon3:c.T2380G:p.W794G;49430785,exon3:c.G2424C:p.R808R;49430824,exon3:c.A2463C:p.K821N;49430871,exon3:c.T2510A:p.F837Y;49430881,exon3:c.T2520G:p.V840V.	--	--	--
BnaC06g27830D	0.454636	7.28033	10.6564	0.645368	Disease resistance protein (TIR-NBS-LRR class) family	--	--	--	--
BnaA01g03820D	0.0929501	5.00811	6.4785	0.37911	calmodulin-binding family protein	--	--	2560623,exon1:c.C75T:p.R25R;2560680,exon1:c.C132T:p.F44F;2560749,exon1:c.C201A:p.P67P;2560762,c.C214T:p.P72S;2560890,exon1:c.G342A:p.E114E;2561141,c.C459T:p.A153A;2561458,exon4:c.T543C:p.R181R;2561506,exon4:c.G591T:p.A197A;2561521,exon4:c.A606G:p.Q202Q;2561982,exon6:c.T888A:p.G296G;2562027,exon6:c.C933T:p.I311I;2562138,exon7:c.T963C:p.H321H;2562384,exon8:c.A1119G:p.S373S;2562415,exon8:c.A1150G:p.…	--
BnaA07g32960D	1.99022	38.4763	30.8194	3.47889	Calcium-binding EF-hand family protein	--	--	--	--
BnaA09g48680D	0.178073	1.81471	6.41418	0.219041	Calcium-dependent phospholipid-binding Copine family protein	--	--	--	--
BnaC02g24190D	0.213238	18.1644	15.1697	0.869723	Calcium-binding EF-hand family protein	--	--	--	--
BnaCnng15180D	0.162802	3.14251	2.78546	0.147558	Calcium-binding EF-hand family protein	--	--	--	--
BnaAnng39980D	0.0328059	1.23895	1.50663	0.0892023	Seven transmembrane MLO family protein	--	--	--	--
BnaCnng04240D	0.373134	1.45188	1.49676	0.0461175	Seven transmembrane MLO family protein	--	--	--	--

## Sheet: Table S10
Table S10 Gene Expression Levels of Genes Within the annotation of Modules 14D_G2.
ID	T-14D-195	CK-14D-195	T-14D-058	CK-14D-058	Gene annotation	14D-195SNP	14D-195INDEL	14D-058SNP	14D-058Indel
BnaA01g14130D	53.2902	8.2728	9.60979	50.892	Pectin lyase-like superfamily protein	8549592,exon2:c.C684T:p.D228D;8549619,exon2:c.C657T:p.D219D.	--	8549436,exon2:c.T840A:p.G280G;8549463,exon2:c.T813C:p.T271T.	--
BnaA03g09270D	66.5005	4.67249	12.6174	64.7172	myb domain protein 59	--	--	--	--
BnaA05g19130D	36.147	7.10089	6.64056	22.3732	Eukaryotic aspartyl protease family protein	--	--	35851462,exon1:c.C357T:p.G119G;35851546,exon1:c.T441G:p.G147G;35851564,exon1:c.T459C:p.V153V;35851630,exon1:c.G525A:p.G175G;35851663,exon1:c.A558C:p.V186V;35851834,exon1:c.C729T:p.F243F;35851840,exon1:c.G735A:p.G245G;35851885,exon1:c.G780T:p.V260V;35851888,exon1:c.A783T:p.G261G;35851909,exon1:c.A804C:p.G268G;35852059,exon1:c.T954C:p.G318G;35852122,exon1:c.C1017T:p.G339G;35852131,exon1:c.G1026T:p.…	--
BnaA06g18630D	67.9938	23.9481	15.2313	73.2286	xyloglucan endo-transglycosylase-related 8	--	--	--	--
BnaA09g06030D	3.50359	0.70569	0.252399	3.81064	Plant invertase/pectin methylesterase inhibitor superfamily protein	4631135,exon1:c.A25C:p.N9H;4631146,exon1:c.C36A:p.L12L;4631155,exon1:c.T45C:p.L15L;4631186,exon1:c.T76C:p.F26L;4631433,exon1:c.T323A:p.V108D;4631563,exon1:c.A453C:p.T151T;4631592,exon1:c.G482A:p.G161E.	--	--	--
BnaA09g20980D	20.6893	9.72055	6.4491	30.7726	pectin methylesterase inhibitor 1	--	--	--	--
BnaA10g12770D	53.0435	3.54936	10.086	30.9606	myb domain protein 59	--	18894315,exon3:c.668_669del:p.P223fs.	--	--
BnaC03g55190D	27.5812	7.45689	6.4801	28.3122	xyloglucan endo-transglycosylase-related 8	--	--	--	--
BnaC03g55550D	64.3375	7.90521	12.6076	37.3707	myb domain protein 48	--	--	--	--
BnaC04g06240D	32.5743	14.114	0.765856	0.994637	jacalin-related lectin 22	--	--	--	--
BnaC05g32510D	22.9422	5.1614	6.50653	25.495	Eukaryotic aspartyl protease family protein	--	--	44499473,exon1:c.C723T:p.F241F.	--
BnaC07g13600D	7.23689	0.582393	1.74079	2.78544	myb domain protein 3	30848503,exon3:c.A295C:p.R99R.	--	--	--
BnaC07g39100D	26.3459	3.6879	3.87631	13.4658	Pectin lyase-like superfamily protein	exon3	--	55760816,exon3:c.T1192C:p.L398L;55760829,exon3:c.T1179G:p.V393V;55761003,exon3:c.T1005C:p.T335T;55761333,exon2:c.C753T:p.D251D;55761438,exon2:c.T648C:p.V216V;55761471,exon2:c.T615C:p.G205G;55761480,exon2:c.T606G:p.V202V;55761603,exon2:c.G483A:p.G161G;55761816,exon2:c.C270A:p.G90G;55761819,exon2:c.A267C:p.I89I;55761864,exon2:c.T222C:p.R74R;55761872,exon2:c.T214A:p.S72T;55761879,exon2:c.C207T:p.H69…	--
BnaAnng32620D	68.1474	7.12109	9.16101	38.6946	myb domain protein 59	--	--	--	--
BnaA03g49130D	26.026	5.29995	5.1698	21.7059	Wound-responsive family protein	--	--	27933610,exon1:c.C60A:p.P20P.	--
BnaC07g50660D	18.8978	4.48865	4.01356	12.8462	Wound-responsive family protein	--	--	56857588,exon1:c.A150T:p.A50A;56857705,exon1:c.G33A:p.A11A.	--
BnaA07g38110D	3.91275	0.724359	0.621783	3.75499	brassinosteroid-responsive RING-H2	22379337,exon1:c.G420C:p.P140P.	--	--	--
BnaA10g10820D	7.94636	1.00034	0.408897	3.96126	Ribosomal protein S30 family protein	--	--	--	--
BnaAnng13180D	4.13819	0.833509	1.0434	3.15059	Ribosomal protein S4 (RPS4A) family protein	4043845,exon2:c.C213A:p.L71L;4043937,exon2:c.G121T:p.G41C.	4043894,exon2:c.163_164insCC:p.T55fs.	4043845,exon2:c.C213A:p.L71L;4043937,exon2:c.G121T:p.G41C.	4043894,exon2:c.163_164insCC:p.T55fs.
BnaAnng19830D	6.90279	0.218609	0.527771	5.01696	RING/U-box superfamily protein	--	--	--	--
BnaCnng16450D	8.02003	0.471154	0.288881	4.07068	RING/U-box superfamily protein	--	--	--	--
